# Supplementary material for: TFAP2 paralogs facilitate chromatin access for MITF at pigmentation and cell proliferation genes
Source: PLoS Genet. 2022 May 17;18(5):e1010207. doi: 10.1371/journal.pgen.1010207 (PMC9159589; doi:10.1371/journal.pgen.1010207)
Supplement: S1 Table — (A) Marker genes enriched in pigment cell clusters by scRNA-sequencing of GFP+ cells sorted from Tg(MITF-GPF) transgenic zebrafish embryos at 28hpf (B) Differentially expressed genes determined by RNA-Seq, comparing WT and TFAP2A;TFAP2C double knockout SK-MEL-28 cell lines (Clone 4.3) (C) Differentially expressed genes determined by RNA-Seq, comparing WT and TFAP2A;TFAP2C double knockout SK-MEL-28 cell lines (Clone 2.12) (D) Examples of MITF-dependent genes that are TFAP2-independent. (XLSX) [file pgen.1010207.s019.xlsx]

## Sheet: Table A
p_val	avg_log2FC	pct.1	pct.2	p_val_adj	cluster	gene
1.20639e-150	3.36193	0.91	0.221	2.70858e-146	foxd3/her_NC	her4.1
1.57096e-142	3.19602	0.941	0.279	3.52711e-138	foxd3/her_NC	her2
6.51373e-133	3.79051	0.753	0.141	1.46246e-128	foxd3/her_NC	her4.2
2.14542e-125	2.63813	0.951	0.35	4.8169e-121	foxd3/her_NC	nrarpa
4.28011e-118	2.96414	0.951	0.433	9.6097e-114	foxd3/her_NC	her15.2
3.52582e-111	2.93642	0.885	0.307	7.91617e-107	foxd3/her_NC	her12
1.5624e-107	3.87053	0.58	0.085	3.50789e-103	foxd3/her_NC	her4.2.1
2.13823e-105	2.77102	0.958	0.524	4.80075e-101	foxd3/her_NC	her6
3.93864e-103	4.24736	0.469	0.046	8.84304e-99	foxd3/her_NC	her4.4
1.491e-99	2.22063	0.91	0.35	3.3476e-95	foxd3/her_NC	sb:cb81
2.86703e-96	2.20183	0.986	0.605	6.43707e-92	foxd3/her_NC	id1
6.75867e-86	4.92738	0.267	0.006	1.51746e-81	foxd3/her_NC	ntn1b
1.26358e-72	2.52004	0.677	0.21	2.83698e-68	foxd3/her_NC	ednrab
1.33019e-71	1.70452	0.903	0.458	2.98654e-67	foxd3/her_NC	pmp22a
1.11518e-70	2.96416	0.628	0.192	2.50381e-66	foxd3/her_NC	rgcc
6.90259e-62	1.54893	0.972	0.621	1.54977e-57	foxd3/her_NC	jun
6.06732e-60	2.56448	0.681	0.266	1.36223e-55	foxd3/her_NC	krt18a.1
1.20041e-59	2.27966	0.747	0.345	2.69517e-55	foxd3/her_NC	hey1
7.01005e-59	1.71514	0.955	0.693	1.5739e-54	foxd3/her_NC	fosab
1.30965e-56	1.63133	0.802	0.367	2.94042e-52	foxd3/her_NC	foxp4
3.87551e-55	3.77539	0.264	0.026	8.70129e-51	foxd3/her_NC	prdm12b
1.04542e-53	1.28396	0.84	0.385	2.34719e-49	foxd3/her_NC	fabp7a
2.33681e-53	2.61446	0.542	0.167	5.24661e-49	foxd3/her_NC	her15.1
4.79978e-53	-5.13652	0.174	0.627	1.07765e-48	foxd3/her_NC	impdh1b
7.19253e-52	-4.22554	0.33	0.723	1.61487e-47	foxd3/her_NC	gstp1
6.27672e-50	-4.52428	0.253	0.66	1.40925e-45	foxd3/her_NC	paics
1.04248e-49	-2.95939	0.382	0.732	2.34059e-45	foxd3/her_NC	ldhba
2.14015e-49	1.06989	0.972	0.848	4.80506e-45	foxd3/her_NC	si:ch73-1a9.3
4.30028e-47	-6.36217	0.024	0.495	9.65499e-43	foxd3/her_NC	gpd1b
1.89432e-46	1.56005	0.809	0.442	4.25312e-42	foxd3/her_NC	foxd3
3.7083e-46	-3.54552	0.194	0.618	8.32588e-42	foxd3/her_NC	gmps
8.29261e-46	-3.59244	0.278	0.674	1.86186e-41	foxd3/her_NC	mdh1aa
6.60443e-45	1.63713	0.799	0.455	1.48283e-40	foxd3/her_NC	ier5l
7.66526e-42	2.55023	0.417	0.119	1.721e-37	foxd3/her_NC	mmp17b
1.48283e-41	-6.841	0.007	0.437	3.32926e-37	foxd3/her_NC	gpr143
5.43585e-41	-4.56874	0.08	0.498	1.22046e-36	foxd3/her_NC	atic
3.93811e-40	0.89551	0.969	0.794	8.84184e-36	foxd3/her_NC	si:ch211-222l21.1
4.16952e-40	1.67487	0.604	0.248	9.3614e-36	foxd3/her_NC	nanos1
7.49726e-40	2.37211	0.462	0.155	1.68329e-35	foxd3/her_NC	tbx2b
8.29596e-40	1.13574	0.92	0.672	1.86261e-35	foxd3/her_NC	btg1
1.11991e-39	0.843868	0.969	0.88	2.51443e-35	foxd3/her_NC	ptmab
1.4262e-39	-8.45996	0.003	0.418	3.20211e-35	foxd3/her_NC	pnp4a
2.10966e-39	-8.28002	0.003	0.417	4.7366e-35	foxd3/her_NC	akr1b1.1
2.57751e-39	1.21145	0.91	0.672	5.78703e-35	foxd3/her_NC	junba
1.04097e-37	-4.09851	0.073	0.478	2.33719e-33	foxd3/her_NC	smim29
3.06391e-37	2.2735	0.413	0.128	6.87909e-33	foxd3/her_NC	slc35c2
7.12407e-37	-2.90317	0.208	0.598	1.5995e-32	foxd3/her_NC	qdpra
8.92772e-37	-2.87007	0.319	0.644	2.00445e-32	foxd3/her_NC	tspan36
1.12293e-36	1.67399	0.806	0.508	2.52121e-32	foxd3/her_NC	her9
2.82634e-35	1.19531	0.882	0.611	6.34569e-31	foxd3/her_NC	marcksl1a
2.10007e-34	-3.2763	0.16	0.535	4.71507e-30	foxd3/her_NC	atp6v1g1
1.01613e-33	-3.80491	0.056	0.433	2.2814e-29	foxd3/her_NC	rab32a
1.20149e-33	2.68003	0.396	0.121	2.69757e-29	foxd3/her_NC	abhd6a
1.51435e-33	0.690296	1	0.947	3.40001e-29	foxd3/her_NC	CR383676.2
2.02217e-33	-4.06259	0.045	0.426	4.54017e-29	foxd3/her_NC	trpm1b
2.2651e-33	0.970912	0.92	0.785	5.08559e-29	foxd3/her_NC	si:ch73-281n10.2
5.05315e-33	1.32245	0.764	0.491	1.13453e-28	foxd3/her_NC	socs3b
5.25345e-33	0.801133	0.997	0.918	1.1795e-28	foxd3/her_NC	hsp90aa1.2
7.48137e-33	4.15773	0.132	0.009	1.67972e-28	foxd3/her_NC	adgra2
1.36948e-32	1.21857	0.944	0.771	3.07475e-28	foxd3/her_NC	hsp70.3
1.75567e-32	1.1833	0.823	0.533	3.94184e-28	foxd3/her_NC	angptl4
2.49835e-32	-2.71236	0.208	0.556	5.6093e-28	foxd3/her_NC	prps1a
3.74244e-32	2.5371	0.288	0.067	8.40254e-28	foxd3/her_NC	ndnf
1.24922e-31	2.00661	0.403	0.132	2.80475e-27	foxd3/her_NC	cdh6
1.67754e-31	2.0511	0.361	0.109	3.76641e-27	foxd3/her_NC	nr2f2
2.88551e-31	2.61958	0.309	0.082	6.47855e-27	foxd3/her_NC	hoxb9a
3.28568e-31	2.04421	0.378	0.121	7.37701e-27	foxd3/her_NC	tgfbi
3.98057e-31	2.65696	0.215	0.036	8.93717e-27	foxd3/her_NC	hapln1a
7.09558e-31	1.27144	0.66	0.35	1.5931e-26	foxd3/her_NC	socs3a
7.62681e-31	-7.71178	0.049	0.394	1.71237e-26	foxd3/her_NC	gch2
1.55078e-30	1.32673	0.74	0.435	3.48181e-26	foxd3/her_NC	fosl2
1.729e-30	1.02311	0.906	0.76	3.88195e-26	foxd3/her_NC	krt8
5.0369e-30	1.96604	0.378	0.124	1.13088e-25	foxd3/her_NC	erbb3b
5.20885e-30	-5.51348	0.132	0.482	1.16949e-25	foxd3/her_NC	prdx1
6.04492e-30	-3.31721	0.097	0.446	1.35721e-25	foxd3/her_NC	atp6v1e1b
8.19981e-30	-2.56537	0.257	0.602	1.84102e-25	foxd3/her_NC	mtbl
1.43751e-29	1.34963	0.684	0.433	3.2275e-25	foxd3/her_NC	stmn1a
3.14083e-29	-2.23925	0.257	0.583	7.05179e-25	foxd3/her_NC	rab1ab
4.51314e-29	-3.15123	0.035	0.382	1.01329e-24	foxd3/her_NC	zgc:165573
5.22711e-29	0.934261	0.892	0.598	1.17359e-24	foxd3/her_NC	serpinh1b
6.16235e-29	1.26123	0.854	0.591	1.38357e-24	foxd3/her_NC	hsp70.2
7.76156e-29	1.61014	0.625	0.347	1.74262e-24	foxd3/her_NC	pleca
9.1961e-29	-5.9433	0.007	0.334	2.06471e-24	foxd3/her_NC	slc45a2
2.46703e-28	-3.61521	0.024	0.359	5.53899e-24	foxd3/her_NC	atp11a
2.56297e-28	-1.92622	0.392	0.667	5.75438e-24	foxd3/her_NC	atp6v0ca
4.41191e-28	0.940086	0.847	0.64	9.90561e-24	foxd3/her_NC	qkia
7.55085e-28	-2.90738	0.181	0.504	1.69532e-23	foxd3/her_NC	pcbd1
1.25731e-27	1.23147	0.785	0.522	2.8229e-23	foxd3/her_NC	hsp70l
1.26288e-27	1.01568	0.931	0.697	2.83541e-23	foxd3/her_NC	dnajb1b
1.46169e-27	1.80726	0.424	0.164	3.28178e-23	foxd3/her_NC	lef1
2.53496e-27	-2.32453	0.184	0.513	5.6915e-23	foxd3/her_NC	abracl
3.95494e-27	-2.83679	0.108	0.447	8.87963e-23	foxd3/her_NC	rabl6b
4.2832e-27	0.756076	0.962	0.79	9.61664e-23	foxd3/her_NC	pnrc2
5.74671e-27	-7.21277	0.007	0.315	1.29025e-22	foxd3/her_NC	si:ch211-243a20.3
7.36913e-27	2.18456	0.337	0.107	1.65452e-22	foxd3/her_NC	bag3
1.51748e-26	0.961378	0.833	0.618	3.40704e-22	foxd3/her_NC	ptmaa
2.69991e-26	1.29827	0.778	0.51	6.06183e-22	foxd3/her_NC	txnipa
3.73399e-26	-0.495789	0.99	0.98	8.38356e-22	foxd3/her_NC	actb2
3.81815e-26	1.85295	0.399	0.154	8.5725e-22	foxd3/her_NC	si:ch211-156j16.1
1.6168e-25	-5.8854	0.003	0.298	3.63003e-21	foxd3/her_NC	agtrap
1.88038e-25	-3.60585	0.035	0.34	4.22183e-21	foxd3/her_NC	pttg1ipb
2.12936e-25	0.811305	0.955	0.837	4.78084e-21	foxd3/her_NC	hmgn2
7.0176e-25	1.17083	0.58	0.294	1.57559e-20	foxd3/her_NC	alcama
7.60788e-25	3.16551	0.181	0.033	1.70812e-20	foxd3/her_NC	hoxb8a
7.81976e-25	-2.18247	0.226	0.528	1.75569e-20	foxd3/her_NC	atp6v0e1
1.38186e-24	1.44862	0.628	0.378	3.10254e-20	foxd3/her_NC	ccnd1
2.45643e-24	-3.73753	0.045	0.344	5.51518e-20	foxd3/her_NC	pfas
3.15073e-24	-7.05954	0.007	0.289	7.07401e-20	foxd3/her_NC	slc2a11b
3.20032e-24	-8.62384	0.135	0.425	7.18536e-20	foxd3/her_NC	CABZ01021592.1
3.58041e-24	-3.1681	0.052	0.357	8.03873e-20	foxd3/her_NC	dtnbp1a
8.05434e-24	1.41783	0.59	0.335	1.80836e-19	foxd3/her_NC	slc1a3a
1.46061e-23	0.706814	0.913	0.799	3.27936e-19	foxd3/her_NC	h2az2b
1.49491e-23	1.09643	0.767	0.557	3.35637e-19	foxd3/her_NC	ier5
1.62979e-23	1.41234	0.517	0.269	3.65921e-19	foxd3/her_NC	trib3
1.76645e-23	-1.40869	0.42	0.666	3.96603e-19	foxd3/her_NC	cycsb
3.75647e-23	1.12945	0.625	0.344	8.43402e-19	foxd3/her_NC	notch3
3.77926e-23	0.778971	0.882	0.734	8.4852e-19	foxd3/her_NC	hmgb2b
4.20823e-23	1.56533	0.573	0.349	9.44833e-19	foxd3/her_NC	adam8a
5.99511e-23	-1.96329	0.292	0.567	1.34602e-18	foxd3/her_NC	gapdhs
6.67835e-23	2.23393	0.274	0.083	1.49942e-18	foxd3/her_NC	hoxb3a
6.84048e-23	2.11509	0.323	0.113	1.53582e-18	foxd3/her_NC	plxnb1a
9.20657e-23	3.17363	0.104	0.009	2.06706e-18	foxd3/her_NC	cntn2
9.31565e-23	1.56445	0.392	0.158	2.09155e-18	foxd3/her_NC	tmem176
1.24447e-22	-2.73792	0.122	0.414	2.79408e-18	foxd3/her_NC	si:ch211-137a8.4
1.65913e-22	-2.37962	0.125	0.421	3.72509e-18	foxd3/her_NC	zgc:110239
1.82555e-22	-1.88767	0.257	0.553	4.09872e-18	foxd3/her_NC	cst14a.2
1.85984e-22	-1.98375	0.174	0.475	4.1757e-18	foxd3/her_NC	got2b
2.26507e-22	-5.72571	0.01	0.276	5.08553e-18	foxd3/her_NC	pah
2.54376e-22	-2.68514	0.066	0.358	5.71124e-18	foxd3/her_NC	zgc:110591
2.55752e-22	1.43867	0.597	0.367	5.74214e-18	foxd3/her_NC	ccnl1a
3.23049e-22	1.1574	0.708	0.476	7.25309e-18	foxd3/her_NC	mdka
6.55634e-22	2.10521	0.302	0.102	1.47203e-17	foxd3/her_NC	aatka
6.68974e-22	-8.44827	0	0.256	1.50198e-17	foxd3/her_NC	uraha
7.19307e-22	1.63928	0.441	0.21	1.61499e-17	foxd3/her_NC	pcdh10b
8.55527e-22	-1.90939	0.257	0.534	1.92083e-17	foxd3/her_NC	ctsd
9.36325e-22	0.378732	1	0.981	2.10224e-17	foxd3/her_NC	mt-co2
9.72018e-22	2.65265	0.118	0.014	2.18237e-17	foxd3/her_NC	pdgfc
1.01206e-21	2.26884	0.247	0.071	2.27227e-17	foxd3/her_NC	arap3
1.33949e-21	-7.19196	0.003	0.258	3.00742e-17	foxd3/her_NC	slc22a7a
1.35383e-21	-7.31828	0.021	0.28	3.03961e-17	foxd3/her_NC	si:dkey-251i10.2
1.94645e-21	-7.1237	0.003	0.256	4.37017e-17	foxd3/her_NC	pts
2.55397e-21	2.06444	0.34	0.134	5.73417e-17	foxd3/her_NC	lamb1b
4.50953e-21	0.88506	0.99	0.869	1.01248e-16	foxd3/her_NC	zgc:153409
5.08728e-21	-1.90348	0.208	0.493	1.1422e-16	foxd3/her_NC	atox1
5.22751e-21	1.77017	0.319	0.114	1.17368e-16	foxd3/her_NC	sox2
5.88704e-21	2.00692	0.358	0.149	1.32176e-16	foxd3/her_NC	tshz1
8.18263e-21	1.9275	0.316	0.118	1.83716e-16	foxd3/her_NC	gli2a
1.05452e-20	1.54554	0.389	0.169	2.3676e-16	foxd3/her_NC	nid1b
1.07514e-20	2.06093	0.215	0.058	2.4139e-16	foxd3/her_NC	hoxc3a
1.18244e-20	1.63715	0.365	0.149	2.65481e-16	foxd3/her_NC	meis1b
1.60042e-20	-1.92629	0.156	0.442	3.59327e-16	foxd3/her_NC	rab7a
1.66443e-20	2.5618	0.194	0.047	3.73698e-16	foxd3/her_NC	wnt11
1.87565e-20	2.03816	0.319	0.12	4.2112e-16	foxd3/her_NC	map2
2.89984e-20	-3.11503	0.083	0.35	6.51072e-16	foxd3/her_NC	ppat
3.77614e-20	-3.89568	0.031	0.287	8.47819e-16	foxd3/her_NC	crabp2b
8.16952e-20	-7.05234	0.007	0.244	1.83422e-15	foxd3/her_NC	aox5
8.98478e-20	0.749101	0.899	0.693	2.01726e-15	foxd3/her_NC	atf3
1.01673e-19	-4.91433	0.024	0.269	2.28277e-15	foxd3/her_NC	aqp1a.1
1.65854e-19	-3.98914	0.01	0.25	3.72376e-15	foxd3/her_NC	si:dkey-21a6.5
1.75885e-19	1.21895	0.528	0.301	3.94896e-15	foxd3/her_NC	jdp2b
1.9769e-19	0.399689	1	0.951	4.43854e-15	foxd3/her_NC	mt-co1
1.9888e-19	1.84533	0.306	0.114	4.46525e-15	foxd3/her_NC	homeza
2.73742e-19	-2.23732	0.094	0.366	6.14605e-15	foxd3/her_NC	bloc1s6
3.48706e-19	1.72126	0.413	0.196	7.82914e-15	foxd3/her_NC	lipg
4.42798e-19	0.984816	0.75	0.553	9.94171e-15	foxd3/her_NC	btg2
5.07185e-19	-1.13816	0.549	0.724	1.13873e-14	foxd3/her_NC	npm1a
5.68401e-19	-7.88306	0.003	0.231	1.27617e-14	foxd3/her_NC	rbp4l
7.54221e-19	1.08672	0.694	0.478	1.69338e-14	foxd3/her_NC	elmsan1b
1.08865e-18	2.93872	0.135	0.025	2.44425e-14	foxd3/her_NC	si:ch73-364h19.1
1.19866e-18	1.20058	0.691	0.454	2.69122e-14	foxd3/her_NC	hsp70.1
1.28029e-18	-2.90695	0.049	0.301	2.8745e-14	foxd3/her_NC	lamtor5
1.43099e-18	2.35516	0.229	0.071	3.21286e-14	foxd3/her_NC	hey2
2.09078e-18	-7.71751	0.031	0.261	4.69421e-14	foxd3/her_NC	defbl1
2.09495e-18	-7.02221	0.014	0.239	4.70359e-14	foxd3/her_NC	apoda.1
2.13257e-18	-5.852	0.017	0.247	4.78805e-14	foxd3/her_NC	pmela
2.37525e-18	2.83074	0.115	0.017	5.33291e-14	foxd3/her_NC	rab11fip1a
2.61356e-18	0.679227	0.802	0.684	5.86797e-14	foxd3/her_NC	hmgn7
2.72654e-18	-5.42308	0.003	0.225	6.12164e-14	foxd3/her_NC	rab34b
2.82123e-18	-6.22272	0.007	0.229	6.33423e-14	foxd3/her_NC	gpnmb
3.4561e-18	-7.54603	0	0.217	7.75963e-14	foxd3/her_NC	tmem130
4.05693e-18	-0.653342	0.802	0.88	9.10861e-14	foxd3/her_NC	atp5mc3b
4.4957e-18	0.875534	0.625	0.385	1.00938e-13	foxd3/her_NC	mcamb
5.71706e-18	2.17463	0.167	0.039	1.28359e-13	foxd3/her_NC	caskin1
5.94796e-18	-3.13467	0.083	0.326	1.33544e-13	foxd3/her_NC	aldh2.2
6.27436e-18	-1.73225	0.243	0.507	1.40872e-13	foxd3/her_NC	prdx6
7.58426e-18	0.332601	1	0.985	1.70282e-13	foxd3/her_NC	mt-co3
7.8936e-18	-1.71977	0.153	0.424	1.77227e-13	foxd3/her_NC	tpi1b
2.02427e-17	-2.52478	0.08	0.327	4.54489e-13	foxd3/her_NC	rnaseka
2.08726e-17	-6.30267	0	0.209	4.68632e-13	foxd3/her_NC	slc2a15a
2.19025e-17	-2.66683	0.069	0.312	4.91755e-13	foxd3/her_NC	mocs2
2.99593e-17	1.00257	0.639	0.433	6.72647e-13	foxd3/her_NC	fosl1a
3.09417e-17	-2.98068	0.042	0.275	6.94703e-13	foxd3/her_NC	bloc1s4
3.29619e-17	-1.57068	0.177	0.444	7.40061e-13	foxd3/her_NC	adsl
3.29857e-17	-0.744861	0.715	0.825	7.40595e-13	foxd3/her_NC	atp5f1b
3.38265e-17	0.903461	0.736	0.596	7.59472e-13	foxd3/her_NC	hmgb1a
4.10823e-17	2.35135	0.188	0.052	9.2238e-13	foxd3/her_NC	enpp1
4.1167e-17	3.28293	0.101	0.014	9.24282e-13	foxd3/her_NC	her4.3
4.45032e-17	-3.19158	0.069	0.303	9.99186e-13	foxd3/her_NC	guk1a
5.10433e-17	-1.6612	0.17	0.435	1.14602e-12	foxd3/her_NC	adi1
6.36083e-17	2.19939	0.191	0.054	1.42813e-12	foxd3/her_NC	ptprfa
7.11482e-17	-3.73039	0.024	0.243	1.59742e-12	foxd3/her_NC	atp6v1ab
7.2186e-17	1.23666	0.444	0.234	1.62072e-12	foxd3/her_NC	col11a1a
7.45365e-17	2.55441	0.135	0.028	1.67349e-12	foxd3/her_NC	BX569787.1
7.685e-17	-7.67347	0.003	0.207	1.72544e-12	foxd3/her_NC	si:dkey-197i20.6
1.08248e-16	-4.65923	0.007	0.213	2.43039e-12	foxd3/her_NC	slc2a15b
1.20844e-16	-1.85985	0.139	0.392	2.7132e-12	foxd3/her_NC	vma21
1.41419e-16	-0.47495	0.924	0.944	3.17514e-12	foxd3/her_NC	nme2b.1
1.41657e-16	-6.01056	0.003	0.205	3.18049e-12	foxd3/her_NC	pax7a
1.51149e-16	-4.21686	0.021	0.233	3.39361e-12	foxd3/her_NC	arhgef33
1.81775e-16	2.19047	0.194	0.058	4.08122e-12	foxd3/her_NC	abtb2b
2.00564e-16	-5.282	0.01	0.214	4.50306e-12	foxd3/her_NC	tfap2e
2.11357e-16	-3.45376	0.021	0.233	4.74538e-12	foxd3/her_NC	pmp22b
2.19784e-16	-3.51608	0.024	0.238	4.9346e-12	foxd3/her_NC	BX571715.1
2.79e-16	-1.88889	0.184	0.429	6.26412e-12	foxd3/her_NC	eno3
3.07892e-16	1.06872	0.549	0.334	6.91279e-12	foxd3/her_NC	cbx7a
3.29551e-16	1.52594	0.444	0.253	7.39908e-12	foxd3/her_NC	akap13
3.58931e-16	2.07108	0.25	0.09	8.05873e-12	foxd3/her_NC	lfng
3.60644e-16	-1.49119	0.431	0.637	8.09718e-12	foxd3/her_NC	glulb
4.26008e-16	1.61768	0.406	0.213	9.56472e-12	foxd3/her_NC	spry4
5.40783e-16	1.59125	0.392	0.205	1.21417e-11	foxd3/her_NC	afdna
6.15998e-16	-4.59379	0.007	0.204	1.38304e-11	foxd3/her_NC	nme4
6.55641e-16	0.58507	0.938	0.869	1.47204e-11	foxd3/her_NC	h3f3b.1
7.0682e-16	-6.67996	0	0.191	1.58695e-11	foxd3/her_NC	cax1
8.05977e-16	0.486094	0.976	0.869	1.80958e-11	foxd3/her_NC	hmga1a
8.33227e-16	-5.88354	0.007	0.201	1.87076e-11	foxd3/her_NC	si:ch211-256m1.8
9.06066e-16	2.20726	0.142	0.033	2.0343e-11	foxd3/her_NC	pcdh1b
9.136e-16	0.572781	0.948	0.735	2.05121e-11	foxd3/her_NC	rn7sk
9.7558e-16	-5.92382	0.003	0.196	2.19037e-11	foxd3/her_NC	bscl2l
1.03119e-15	-0.427656	0.938	0.966	2.31522e-11	foxd3/her_NC	slc25a5
1.24152e-15	0.459318	0.944	0.901	2.78745e-11	foxd3/her_NC	fabp3
1.74769e-15	1.61066	0.309	0.136	3.92391e-11	foxd3/her_NC	spry2
1.81123e-15	1.44506	0.42	0.231	4.06658e-11	foxd3/her_NC	tent5ba
2.34976e-15	0.965868	0.674	0.484	5.27569e-11	foxd3/her_NC	pdcd4b
2.75216e-15	-4.09766	0.042	0.246	6.17915e-11	foxd3/her_NC	pigf
3.86588e-15	1.08482	0.545	0.365	8.67967e-11	foxd3/her_NC	si:dkey-28b4.7
3.88323e-15	-4.57259	0.007	0.195	8.71863e-11	foxd3/her_NC	dera
3.97693e-15	-1.96791	0.122	0.358	8.929e-11	foxd3/her_NC	atp6ap2
4.22927e-15	1.74625	0.306	0.134	9.49555e-11	foxd3/her_NC	lifrb
5.72325e-15	-2.5386	0.09	0.313	1.28498e-10	foxd3/her_NC	ckbb
6.14714e-15	1.74378	0.306	0.133	1.38016e-10	foxd3/her_NC	fosb
6.6117e-15	1.91701	0.247	0.096	1.48446e-10	foxd3/her_NC	rgmd
7.19673e-15	2.26489	0.149	0.038	1.61581e-10	foxd3/her_NC	nhsl1b
8.26588e-15	1.89641	0.274	0.114	1.85586e-10	foxd3/her_NC	zbtb16b
8.48305e-15	-3.20978	0.007	0.192	1.90461e-10	foxd3/her_NC	fam43a
8.73762e-15	2.56843	0.191	0.061	1.96177e-10	foxd3/her_NC	rtn4r
8.97145e-15	-5.18703	0.007	0.19	2.01427e-10	foxd3/her_NC	tmem243a
1.18753e-14	-5.73085	0.003	0.183	2.66625e-10	foxd3/her_NC	rhag
1.42658e-14	2.22636	0.153	0.04	3.20297e-10	foxd3/her_NC	rasl11b
1.55687e-14	-2.19516	0.115	0.337	3.49548e-10	foxd3/her_NC	ctsba
1.70115e-14	-3.06116	0.028	0.223	3.81943e-10	foxd3/her_NC	myo5aa
2.20191e-14	-2.81562	0.069	0.278	4.94372e-10	foxd3/her_NC	idh1
2.26919e-14	-2.75286	0.031	0.228	5.09478e-10	foxd3/her_NC	pgm2
2.299e-14	-3.07035	0.021	0.212	5.16171e-10	foxd3/her_NC	syngr1a
2.34551e-14	-3.00932	0.038	0.237	5.26614e-10	foxd3/her_NC	sh3glb2b
2.35864e-14	2.51493	0.101	0.018	5.29562e-10	foxd3/her_NC	BX663503.3
2.5844e-14	-0.935543	0.573	0.733	5.8025e-10	foxd3/her_NC	dbi
2.61181e-14	-2.76979	0.056	0.26	5.86404e-10	foxd3/her_NC	phyhd1
2.82196e-14	-2.16093	0.076	0.29	6.33587e-10	foxd3/her_NC	mthfd1b
3.07638e-14	0.758798	0.733	0.581	6.90709e-10	foxd3/her_NC	acin1a
3.19657e-14	-2.45133	0.087	0.299	7.17695e-10	foxd3/her_NC	cd164
3.42684e-14	-2.20625	0.066	0.277	7.69395e-10	foxd3/her_NC	atp6ap1b
4.03719e-14	1.79114	0.184	0.058	9.0643e-10	foxd3/her_NC	src
4.56172e-14	-2.67807	0.035	0.228	1.0242e-09	foxd3/her_NC	sypl2b
5.0463e-14	-5.32759	0	0.17	1.13299e-09	foxd3/her_NC	pcdh10a
5.66495e-14	0.28275	0.997	0.964	1.27189e-09	foxd3/her_NC	mt-cyb
6.51872e-14	-4.13659	0.014	0.192	1.46358e-09	foxd3/her_NC	tbx2a
8.33594e-14	-2.79941	0.181	0.389	1.87158e-09	foxd3/her_NC	cyb5a
9.33404e-14	2.58333	0.132	0.033	2.09568e-09	foxd3/her_NC	afap1l2
9.67861e-14	-2.09369	0.104	0.318	2.17304e-09	foxd3/her_NC	slc31a1
1.0616e-13	1.869	0.125	0.029	2.38351e-09	foxd3/her_NC	col5a2a
1.11387e-13	1.67428	0.257	0.106	2.50086e-09	foxd3/her_NC	ptprsa.1
1.17598e-13	1.28159	0.306	0.14	2.64031e-09	foxd3/her_NC	tes
1.22588e-13	0.449798	0.99	0.921	2.75234e-09	foxd3/her_NC	marcksl1b
1.53598e-13	1.52221	0.344	0.175	3.44858e-09	foxd3/her_NC	tanc2a
1.54335e-13	-2.20939	0.083	0.296	3.46513e-09	foxd3/her_NC	snx3
1.58128e-13	1.79656	0.212	0.075	3.55029e-09	foxd3/her_NC	runx1t1
1.64891e-13	1.46053	0.26	0.108	3.70213e-09	foxd3/her_NC	si:dkey-23i12.7
1.78145e-13	-1.04898	0.667	0.747	3.9997e-09	foxd3/her_NC	ctsla
1.79272e-13	-4.55808	0.003	0.17	4.02503e-09	foxd3/her_NC	ednrba
1.94045e-13	0.842541	0.642	0.49	4.35669e-09	foxd3/her_NC	ddx61
2.26545e-13	-5.0117	0.007	0.174	5.08638e-09	foxd3/her_NC	rtn1b
2.48588e-13	1.65771	0.368	0.201	5.58129e-09	foxd3/her_NC	metrn
2.57288e-13	-3.10804	0.028	0.208	5.77663e-09	foxd3/her_NC	zgc:66433
2.84835e-13	-4.25161	0.01	0.179	6.39511e-09	foxd3/her_NC	rogdi
3.26714e-13	-3.03304	0.031	0.214	7.33538e-09	foxd3/her_NC	napsa
3.5067e-13	-3.50068	0.069	0.254	7.87323e-09	foxd3/her_NC	alx4a
4.11417e-13	-2.81062	0.049	0.239	9.23714e-09	foxd3/her_NC	sigmar1
4.4698e-13	-2.52366	0.045	0.236	1.00356e-08	foxd3/her_NC	bri3
4.50352e-13	-1.8744	0.118	0.333	1.01113e-08	foxd3/her_NC	sept8a
5.0335e-13	-2.09542	0.056	0.252	1.13012e-08	foxd3/her_NC	elovl1b
5.66162e-13	0.97907	0.562	0.401	1.27115e-08	foxd3/her_NC	clk4a
5.99466e-13	-1.70667	0.163	0.386	1.34592e-08	foxd3/her_NC	ddit3
6.49413e-13	1.81307	0.285	0.134	1.45806e-08	foxd3/her_NC	mycla
6.85698e-13	-5.93286	0	0.156	1.53953e-08	foxd3/her_NC	alx4b
6.93744e-13	-3.84774	0.031	0.205	1.55759e-08	foxd3/her_NC	bco1
7.05617e-13	-2.45087	0.059	0.248	1.58425e-08	foxd3/her_NC	naga
7.36029e-13	-1.96286	0.09	0.295	1.65253e-08	foxd3/her_NC	lamtor2
8.06006e-13	1.70289	0.285	0.131	1.80965e-08	foxd3/her_NC	boc
8.66877e-13	-5.34273	0	0.155	1.94631e-08	foxd3/her_NC	fmn2a
9.60166e-13	-0.901392	0.559	0.681	2.15577e-08	foxd3/her_NC	hspd1
1.24762e-12	1.8633	0.149	0.043	2.80117e-08	foxd3/her_NC	tmem176l.2
1.26916e-12	-0.968338	0.486	0.679	2.84952e-08	foxd3/her_NC	krt18b
1.30915e-12	1.71381	0.295	0.142	2.9393e-08	foxd3/her_NC	pim2
1.40865e-12	-3.33505	0.021	0.19	3.16271e-08	foxd3/her_NC	pik3c3
1.52265e-12	-0.827191	0.733	0.842	3.41865e-08	foxd3/her_NC	pfn2
1.52883e-12	-2.29833	0.056	0.244	3.43254e-08	foxd3/her_NC	ppifb
1.54916e-12	0.814278	0.656	0.469	3.47817e-08	foxd3/her_NC	jak1
1.74972e-12	-1.10782	0.316	0.537	3.92847e-08	foxd3/her_NC	c1qbp
2.03054e-12	1.87013	0.205	0.077	4.55898e-08	foxd3/her_NC	MDFI
2.06532e-12	0.773154	0.653	0.494	4.63705e-08	foxd3/her_NC	atf7ip
2.20447e-12	-5.84633	0	0.15	4.94949e-08	foxd3/her_NC	mocos
2.20561e-12	-0.284332	0.986	0.993	4.95204e-08	foxd3/her_NC	rpl36a
2.43567e-12	-2.69798	0.035	0.21	5.46857e-08	foxd3/her_NC	aclya
2.72149e-12	-2.50992	0.049	0.227	6.11029e-08	foxd3/her_NC	mthfd2
2.99776e-12	-1.39269	0.149	0.363	6.73057e-08	foxd3/her_NC	nars1
3.08201e-12	-1.85583	0.132	0.334	6.91973e-08	foxd3/her_NC	bhlhe40
3.1052e-12	-2.83443	0.024	0.192	6.9718e-08	foxd3/her_NC	sh3kbp1
3.47937e-12	-2.73896	0.028	0.198	7.81189e-08	foxd3/her_NC	gphna
3.65273e-12	-3.0183	0.01	0.169	8.20111e-08	foxd3/her_NC	ttyh2l
4.335e-12	-0.361458	0.924	0.931	9.73295e-08	foxd3/her_NC	cfl1
5.26296e-12	-0.345058	0.955	0.98	1.18164e-07	foxd3/her_NC	rpl8
5.56625e-12	-7.37995	0	0.145	1.24973e-07	foxd3/her_NC	zgc:91968
6.16588e-12	-3.29673	0.014	0.171	1.38436e-07	foxd3/her_NC	adss1
7.07601e-12	-2.31614	0.139	0.332	1.58871e-07	foxd3/her_NC	aldob
7.36706e-12	-5.92411	0.003	0.15	1.65405e-07	foxd3/her_NC	cx30.3
8.27832e-12	1.36084	0.34	0.178	1.85865e-07	foxd3/her_NC	cdh2
8.40019e-12	-4.74036	0.007	0.155	1.88601e-07	foxd3/her_NC	sytl2b
8.4583e-12	-1.79117	0.128	0.33	1.89906e-07	foxd3/her_NC	chmp4bb
9.43555e-12	-3.58795	0.007	0.156	2.11847e-07	foxd3/her_NC	scamp3
1.03116e-11	1.80022	0.194	0.072	2.31516e-07	foxd3/her_NC	tgfb1a
1.03451e-11	1.44968	0.253	0.114	2.32267e-07	foxd3/her_NC	kitlga
1.08861e-11	0.899956	0.507	0.338	2.44414e-07	foxd3/her_NC	fxyd1
1.10462e-11	-0.286201	0.976	0.978	2.48009e-07	foxd3/her_NC	rpl23a
1.10982e-11	-5.4485	0	0.142	2.49176e-07	foxd3/her_NC	slc25a38a
1.13741e-11	-0.781262	0.615	0.727	2.55372e-07	foxd3/her_NC	uqcrh
1.3418e-11	-5.61194	0.007	0.153	3.01261e-07	foxd3/her_NC	rgs2
1.34491e-11	0.748225	0.792	0.643	3.01958e-07	foxd3/her_NC	hspa5
1.36038e-11	1.95093	0.233	0.101	3.05433e-07	foxd3/her_NC	nkd1
1.42587e-11	-2.10267	0.08	0.263	3.20137e-07	foxd3/her_NC	stx12
1.5226e-11	-3.83911	0.003	0.147	3.41855e-07	foxd3/her_NC	mlphb
1.5648e-11	-5.29168	0	0.14	3.51329e-07	foxd3/her_NC	bhlhe41
1.60158e-11	-3.14872	0.007	0.154	3.59587e-07	foxd3/her_NC	lrmda
1.7658e-11	-3.69756	0.014	0.164	3.96457e-07	foxd3/her_NC	hps5
1.88302e-11	-2.00498	0.094	0.28	4.22775e-07	foxd3/her_NC	slc37a2
2.23127e-11	-4.32908	0.007	0.15	5.00964e-07	foxd3/her_NC	pltp
2.51839e-11	-1.25176	0.312	0.509	5.65428e-07	foxd3/her_NC	calm2a
2.76822e-11	-5.96111	0	0.137	6.21522e-07	foxd3/her_NC	xdh
2.82656e-11	-1.95335	0.056	0.229	6.34618e-07	foxd3/her_NC	klf7a
2.89347e-11	-1.88884	0.09	0.277	6.49642e-07	foxd3/her_NC	atp6v1h
2.94475e-11	-1.90235	0.076	0.256	6.61155e-07	foxd3/her_NC	pgam1a
3.0941e-11	-2.35199	0.028	0.186	6.94688e-07	foxd3/her_NC	wipf1b
3.30213e-11	0.796514	0.684	0.534	7.41394e-07	foxd3/her_NC	atf4b
3.79624e-11	-0.30094	0.962	0.983	8.52332e-07	foxd3/her_NC	rpl17
3.81344e-11	-1.80704	0.066	0.245	8.56194e-07	foxd3/her_NC	atp6v0d1
3.94375e-11	2.62761	0.111	0.029	8.85451e-07	foxd3/her_NC	snai1b
3.96921e-11	1.1148	0.399	0.229	8.91166e-07	foxd3/her_NC	zbtb16a
4.80746e-11	-2.31684	0.035	0.194	1.07937e-06	foxd3/her_NC	tfec
4.88407e-11	-8.52013	0	0.134	1.09657e-06	foxd3/her_NC	dct
5.01444e-11	2.49669	0.122	0.034	1.12584e-06	foxd3/her_NC	CU929294.1
5.53088e-11	-3.73129	0.01	0.152	1.24179e-06	foxd3/her_NC	myo5b
5.8113e-11	-2.0465	0.066	0.238	1.30475e-06	foxd3/her_NC	gnpda2
5.84226e-11	-2.18021	0.104	0.28	1.3117e-06	foxd3/her_NC	prtfdc1
6.0938e-11	0.824155	0.448	0.28	1.36818e-06	foxd3/her_NC	postnb
6.19971e-11	-2.77414	0.017	0.164	1.39196e-06	foxd3/her_NC	cdh11
6.72104e-11	-3.53354	0.021	0.167	1.50901e-06	foxd3/her_NC	sult1st1
7.27256e-11	-1.37306	0.215	0.417	1.63284e-06	foxd3/her_NC	vps29
7.42031e-11	-1.5814	0.056	0.23	1.66601e-06	foxd3/her_NC	atp6v0b
7.80149e-11	1.81679	0.104	0.026	1.75159e-06	foxd3/her_NC	hhip
8.01393e-11	-1.7698	0.062	0.237	1.79929e-06	foxd3/her_NC	cited1
8.04327e-11	-2.29439	0.031	0.188	1.80588e-06	foxd3/her_NC	sptlc2a
8.33342e-11	-1.83405	0.087	0.267	1.87102e-06	foxd3/her_NC	ufm1
8.40109e-11	-4.10288	0.007	0.144	1.88621e-06	foxd3/her_NC	snx8a
8.42686e-11	-1.7662	0.146	0.332	1.892e-06	foxd3/her_NC	si:dkey-204f11.64
8.81323e-11	-4.6201	0.007	0.143	1.97875e-06	foxd3/her_NC	gyg1b
9.03222e-11	0.901829	0.628	0.477	2.02791e-06	foxd3/her_NC	crebzf
9.31232e-11	-2.63799	0.017	0.164	2.0908e-06	foxd3/her_NC	aldh16a1
1.03211e-10	-1.46467	0.142	0.336	2.31729e-06	foxd3/her_NC	tdh
1.07013e-10	1.18151	0.462	0.32	2.40265e-06	foxd3/her_NC	srgap3
1.10905e-10	0.883536	0.455	0.285	2.49005e-06	foxd3/her_NC	tfap2a
1.13553e-10	-4.82379	0.003	0.136	2.54949e-06	foxd3/her_NC	ponzr1
1.14656e-10	-1.40238	0.198	0.393	2.57425e-06	foxd3/her_NC	tktb
1.36108e-10	0.587016	0.906	0.718	3.0559e-06	foxd3/her_NC	rsrp1
1.40809e-10	-1.86035	0.045	0.205	3.16144e-06	foxd3/her_NC	snai1a
1.42902e-10	-1.91058	0.09	0.266	3.20843e-06	foxd3/her_NC	atp6v1ba
1.50835e-10	-5.07726	0	0.128	3.38654e-06	foxd3/her_NC	zgc:110789
1.65418e-10	1.59764	0.191	0.076	3.71396e-06	foxd3/her_NC	skib
1.92174e-10	-0.725401	0.604	0.739	4.3147e-06	foxd3/her_NC	atp5pd
2.15489e-10	0.318027	0.965	0.902	4.83817e-06	foxd3/her_NC	h3f3d
2.16868e-10	-1.76823	0.17	0.353	4.86911e-06	foxd3/her_NC	si:zfos-943e10.1
2.207e-10	-0.532037	0.844	0.844	4.95515e-06	foxd3/her_NC	cox7c
2.36101e-10	-2.32472	0.045	0.201	5.30094e-06	foxd3/her_NC	chchd10
2.37792e-10	-0.718903	0.622	0.738	5.3389e-06	foxd3/her_NC	hspe1
2.43567e-10	0.639857	0.767	0.625	5.46858e-06	foxd3/her_NC	ppp1r10
2.51907e-10	-1.74117	0.062	0.228	5.65583e-06	foxd3/her_NC	pepd
2.57395e-10	1.08924	0.479	0.34	5.77902e-06	foxd3/her_NC	sox6
2.57398e-10	-2.62475	0.049	0.204	5.7791e-06	foxd3/her_NC	gdi1
2.61776e-10	-1.48301	0.118	0.303	5.87739e-06	foxd3/her_NC	psph
2.73025e-10	-0.935787	0.479	0.625	6.12997e-06	foxd3/her_NC	gdi2
3.08952e-10	0.467889	0.878	0.766	6.93659e-06	foxd3/her_NC	eif1
3.20933e-10	1.17387	0.375	0.227	7.20558e-06	foxd3/her_NC	smo
3.31604e-10	-1.21059	0.208	0.412	7.44517e-06	foxd3/her_NC	mdh2
3.50943e-10	-1.4956	0.167	0.35	7.87937e-06	foxd3/her_NC	ap3d1
3.86364e-10	-1.78589	0.049	0.206	8.67464e-06	foxd3/her_NC	arl8a
4.02932e-10	0.742166	0.587	0.452	9.04663e-06	foxd3/her_NC	hmgb1b
4.22839e-10	-3.68099	0.007	0.136	9.49358e-06	foxd3/her_NC	tpd52
4.30609e-10	-3.28573	0.052	0.202	9.66804e-06	foxd3/her_NC	gstt1a
4.31287e-10	-0.321109	0.924	0.971	9.68325e-06	foxd3/her_NC	rpl10
4.42333e-10	-3.43083	0.014	0.147	9.93125e-06	foxd3/her_NC	plpp1a
4.68745e-10	-1.38607	0.094	0.271	1.05243e-05	foxd3/her_NC	lgmn
4.97671e-10	-2.27299	0.042	0.193	1.11737e-05	foxd3/her_NC	pla2g15
5.77358e-10	-2.07586	0.042	0.191	1.29628e-05	foxd3/her_NC	spg21
5.8762e-10	0.895323	0.278	0.137	1.31932e-05	foxd3/her_NC	col5a1
5.97226e-10	-0.809714	0.549	0.69	1.34089e-05	foxd3/her_NC	metap2b
6.48196e-10	-2.67752	0.028	0.169	1.45533e-05	foxd3/her_NC	emp3b
7.29021e-10	-2.78132	0.014	0.145	1.6368e-05	foxd3/her_NC	fuca1.1
7.37026e-10	1.66181	0.184	0.074	1.65477e-05	foxd3/her_NC	hmga2
7.77683e-10	1.39123	0.229	0.107	1.74605e-05	foxd3/her_NC	f3b
7.98335e-10	-0.642926	0.573	0.728	1.79242e-05	foxd3/her_NC	cct5
8.3397e-10	-1.08617	0.139	0.326	1.87243e-05	foxd3/her_NC	npc2
8.40868e-10	1.69684	0.212	0.095	1.88792e-05	foxd3/her_NC	nrarpb
8.47625e-10	-0.774488	0.524	0.693	1.90309e-05	foxd3/her_NC	atp5mc1
8.70153e-10	-8.78538	0.003	0.124	1.95367e-05	foxd3/her_NC	tyrp1b
8.71107e-10	-2.67694	0.014	0.145	1.95581e-05	foxd3/her_NC	si:ch211-122f10.4
9.06266e-10	-0.857991	0.465	0.628	2.03475e-05	foxd3/her_NC	gnb1a
1.03243e-09	-1.20411	0.198	0.391	2.31802e-05	foxd3/her_NC	rab5if
1.13024e-09	-0.297685	0.972	0.986	2.53761e-05	foxd3/her_NC	rpl19
1.16496e-09	-1.65927	0.115	0.288	2.61556e-05	foxd3/her_NC	cyth1b
1.17225e-09	1.27529	0.333	0.189	2.63193e-05	foxd3/her_NC	plekho1b
1.21404e-09	1.33095	0.135	0.044	2.72577e-05	foxd3/her_NC	pdgfab
1.23131e-09	0.673138	0.556	0.401	2.76453e-05	foxd3/her_NC	si:ch211-286o17.1
1.26194e-09	1.52403	0.219	0.102	2.83331e-05	foxd3/her_NC	CU571074.2
1.27708e-09	-2.11131	0.066	0.221	2.8673e-05	foxd3/her_NC	pgd
1.29392e-09	-1.59125	0.076	0.24	2.90511e-05	foxd3/her_NC	rnaset2
1.52536e-09	-0.585796	0.691	0.799	3.42473e-05	foxd3/her_NC	prdx2
1.55759e-09	-5.03072	0.003	0.121	3.4971e-05	foxd3/her_NC	add3b
1.73343e-09	1.73632	0.135	0.047	3.8919e-05	foxd3/her_NC	hoxa9b
1.81209e-09	1.8744	0.132	0.044	4.0685e-05	foxd3/her_NC	ly6m5
1.82187e-09	-2.23186	0.069	0.222	4.09047e-05	foxd3/her_NC	slc3a2a
1.82438e-09	-1.21911	0.16	0.342	4.09611e-05	foxd3/her_NC	atp5if1b
1.8244e-09	-0.999501	0.306	0.495	4.09615e-05	foxd3/her_NC	vdac1
1.94042e-09	-5.055	0	0.113	4.35662e-05	foxd3/her_NC	tspan10
1.9948e-09	1.52481	0.174	0.07	4.47873e-05	foxd3/her_NC	il13ra1
2.05265e-09	-1.22138	0.153	0.341	4.60862e-05	foxd3/her_NC	arpc4
2.07453e-09	-0.530446	0.722	0.789	4.65775e-05	foxd3/her_NC	atp5fa1
2.15279e-09	0.647743	1	0.997	4.83345e-05	foxd3/her_NC	CT027638.1
2.18577e-09	-1.154	0.201	0.382	4.90748e-05	foxd3/her_NC	mbnl2
2.20426e-09	-2.72592	0.021	0.151	4.94901e-05	foxd3/her_NC	ap3m2
2.28243e-09	-2.7028	0.021	0.15	5.12452e-05	foxd3/her_NC	dgkza
2.44445e-09	-3.99272	0.01	0.131	5.48829e-05	foxd3/her_NC	zgc:113142
2.69713e-09	-4.97445	0	0.112	6.0556e-05	foxd3/her_NC	si:ch211-195b13.1
2.73289e-09	-0.599304	0.684	0.788	6.13589e-05	foxd3/her_NC	atp5md
2.77159e-09	1.72559	0.191	0.082	6.22277e-05	foxd3/her_NC	stard13b
2.82172e-09	-2.53844	0.021	0.15	6.33533e-05	foxd3/her_NC	ccdc22
2.90067e-09	-1.39952	0.142	0.309	6.51258e-05	foxd3/her_NC	fscn1a
2.91307e-09	-1.7046	0.038	0.179	6.54042e-05	foxd3/her_NC	prss16
3.3414e-09	-2.15332	0.035	0.174	7.5021e-05	foxd3/her_NC	rab3il1
3.35759e-09	-5.54583	0	0.11	7.53846e-05	foxd3/her_NC	lypc
3.41447e-09	0.623288	0.715	0.601	7.66616e-05	foxd3/her_NC	nucks1a
3.51192e-09	0.661575	1	0.999	7.88496e-05	foxd3/her_NC	zgc:158463
3.56153e-09	-1.9147	0.045	0.19	7.99635e-05	foxd3/her_NC	atp6v1f
3.59929e-09	-3.09882	0.007	0.124	8.08112e-05	foxd3/her_NC	CR854839.1
3.69569e-09	-2.16169	0.028	0.161	8.29755e-05	foxd3/her_NC	snapin
3.74565e-09	-4.53761	0	0.11	8.40972e-05	foxd3/her_NC	cdk15
3.83701e-09	-1.46612	0.094	0.258	8.61485e-05	foxd3/her_NC	acsl1a
3.93032e-09	0.601477	0.677	0.575	8.82436e-05	foxd3/her_NC	si:ch211-288g17.3
4.06163e-09	-1.40908	0.153	0.331	9.11918e-05	foxd3/her_NC	alas1
4.19242e-09	-1.91686	0.066	0.216	9.41282e-05	foxd3/her_NC	scpep1
4.23582e-09	0.67302	0.628	0.496	9.51027e-05	foxd3/her_NC	chd7
4.29101e-09	-0.811018	0.556	0.721	9.63418e-05	foxd3/her_NC	ost4
4.29319e-09	0.915381	0.576	0.464	9.63907e-05	foxd3/her_NC	rtca
4.58264e-09	1.84322	0.156	0.061	0.000102889	foxd3/her_NC	lrp1ab
4.8449e-09	-3.76528	0.003	0.115	0.000108778	foxd3/her_NC	si:ch211-160j14.2
4.85255e-09	1.82084	0.122	0.04	0.000108949	foxd3/her_NC	prtgb
4.93522e-09	-0.922977	0.514	0.632	0.000110806	foxd3/her_NC	canx
5.04889e-09	-1.6815	0.069	0.221	0.000113358	foxd3/her_NC	ube2kb
5.16155e-09	-0.548586	0.74	0.805	0.000115887	foxd3/her_NC	cox8a
5.19724e-09	-5.9113	0	0.108	0.000116688	foxd3/her_NC	si:ch211-251b21.1
5.19868e-09	-1.3968	0.104	0.269	0.000116721	foxd3/her_NC	cox17
5.25435e-09	-3.09408	0.017	0.139	0.000117971	foxd3/her_NC	gart
5.43347e-09	-1.48405	0.125	0.292	0.000121992	foxd3/her_NC	dap
5.61974e-09	-1.50513	0.083	0.24	0.000126174	foxd3/her_NC	vps35
5.6471e-09	-3.66293	0.01	0.127	0.000126789	foxd3/her_NC	atp6v1c1b
5.65051e-09	-2.20088	0.028	0.158	0.000126865	foxd3/her_NC	hps4
5.85762e-09	-2.63406	0.017	0.139	0.000131515	foxd3/her_NC	tcirg1a
6.1807e-09	0.344526	0.899	0.835	0.000138769	foxd3/her_NC	khdrbs1a
6.4624e-09	-5.27652	0	0.107	0.000145094	foxd3/her_NC	sprb
6.77096e-09	-1.0384	0.278	0.471	0.000152022	foxd3/her_NC	micos10
7.20202e-09	1.53686	0.177	0.075	0.0001617	foxd3/her_NC	hoxb7a
7.2147e-09	-0.275198	0.969	0.981	0.000161984	foxd3/her_NC	rps5
7.40362e-09	-0.291669	0.976	0.988	0.000166226	foxd3/her_NC	rps12
7.40722e-09	-1.76863	0.083	0.237	0.000166307	foxd3/her_NC	manf
7.4213e-09	-1.02165	0.128	0.301	0.000166623	foxd3/her_NC	ivns1abpa
7.96149e-09	-0.911271	0.33	0.513	0.000178751	foxd3/her_NC	pdap1a
8.08912e-09	1.72507	0.16	0.064	0.000181617	foxd3/her_NC	afap1l1b
8.1336e-09	-2.97177	0.021	0.142	0.000182616	foxd3/her_NC	amdhd2
8.21281e-09	0.569913	0.698	0.625	0.000184394	foxd3/her_NC	ctnnb1
9.15077e-09	-1.29586	0.174	0.349	0.000205453	foxd3/her_NC	nmt1a
9.61272e-09	1.27985	0.163	0.064	0.000215825	foxd3/her_NC	zeb2b
9.76431e-09	1.26365	0.375	0.247	0.000219228	foxd3/her_NC	rgmb
1.0033e-08	-4.61233	0.01	0.123	0.00022526	foxd3/her_NC	akap12a
1.0657e-08	-2.77308	0.059	0.194	0.000239272	foxd3/her_NC	fhl3a
1.06576e-08	0.529154	0.747	0.653	0.000239285	foxd3/her_NC	anp32a
1.11201e-08	-0.375226	0.826	0.858	0.000249669	foxd3/her_NC	btf3
1.13787e-08	-0.864047	0.344	0.531	0.000255475	foxd3/her_NC	tomm5
1.1381e-08	-1.15032	0.274	0.452	0.000255525	foxd3/her_NC	vamp3
1.14644e-08	1.3838	0.33	0.198	0.000257399	foxd3/her_NC	myo10l3
1.16091e-08	-3.84021	0.003	0.11	0.000260646	foxd3/her_NC	washc5
1.17687e-08	-0.706249	0.24	0.109	0.000264231	foxd3/her_NC	BX248318.1
1.18418e-08	-1.30147	0.163	0.338	0.000265871	foxd3/her_NC	kdm6bb
1.26666e-08	-1.03309	0.174	0.354	0.00028439	foxd3/her_NC	psap
1.3885e-08	-2.98412	0.003	0.11	0.000311747	foxd3/her_NC	FP085398.1
1.48431e-08	1.03059	0.483	0.339	0.000333257	foxd3/her_NC	cxcl18b
1.49715e-08	-1.05353	0.392	0.552	0.000336139	foxd3/her_NC	arpc2
1.53336e-08	1.17345	0.208	0.096	0.000344271	foxd3/her_NC	tox
1.53654e-08	0.752227	0.642	0.52	0.000344985	foxd3/her_NC	zeb2a
1.5389e-08	-2.75537	0.066	0.201	0.000345515	foxd3/her_NC	iah1
1.53896e-08	-4.63381	0	0.102	0.000345527	foxd3/her_NC	si:ch73-89b15.3
1.57267e-08	1.91133	0.146	0.057	0.000353096	foxd3/her_NC	sema6dl
1.61634e-08	1.37769	0.181	0.078	0.000362901	foxd3/her_NC	si:dkey-6n21.12
1.66671e-08	1.61978	0.177	0.077	0.000374211	foxd3/her_NC	zfp36l2
1.6884e-08	0.493948	0.58	0.418	0.000379079	foxd3/her_NC	cebpd
1.75282e-08	1.33979	0.354	0.223	0.000393543	foxd3/her_NC	si:dkey-85k7.7
1.93945e-08	-0.73975	0.576	0.682	0.000435444	foxd3/her_NC	cox7a2a
1.9729e-08	0.475744	0.913	0.862	0.000442955	foxd3/her_NC	hmgb2a
2.11825e-08	-1.18144	0.073	0.222	0.000475589	foxd3/her_NC	nfe2l2a
2.12749e-08	-5.04633	0	0.1	0.000477663	foxd3/her_NC	tyr
2.27799e-08	-0.894228	0.097	0.255	0.000511455	foxd3/her_NC	C8H5orf51
2.37535e-08	-3.20497	0.01	0.119	0.000533313	foxd3/her_NC	slc15a4
2.54534e-08	1.03688	0.361	0.228	0.000571479	foxd3/her_NC	zfhx3
2.58411e-08	-1.7441	0.097	0.246	0.000580185	foxd3/her_NC	phlda1
2.67102e-08	-2.18284	0.014	0.126	0.000599698	foxd3/her_NC	plxdc2
3.16075e-08	-5.19476	0.003	0.104	0.000709653	foxd3/her_NC	asip2b
3.17295e-08	1.87888	0.132	0.05	0.00071239	foxd3/her_NC	cbfa2t2
3.17637e-08	-1.71543	0.038	0.164	0.000713159	foxd3/her_NC	si:dkey-44g23.5
3.25886e-08	0.591091	0.625	0.507	0.000731679	foxd3/her_NC	ubb
3.28575e-08	-1.19414	0.108	0.26	0.000737717	foxd3/her_NC	tuba1b
3.42691e-08	1.66095	0.198	0.093	0.000769411	foxd3/her_NC	lmo4a
3.47525e-08	-1.51561	0.066	0.204	0.000780263	foxd3/her_NC	lrpprc
3.60993e-08	-1.31686	0.042	0.173	0.000810501	foxd3/her_NC	vac14
3.78234e-08	-0.594495	0.569	0.699	0.000849212	foxd3/her_NC	cdv3
3.9298e-08	-1.20909	0.094	0.247	0.000882319	foxd3/her_NC	nt5dc2
4.04133e-08	1.98715	0.233	0.125	0.00090736	foxd3/her_NC	zgc:55461
4.11362e-08	-0.804887	0.358	0.531	0.00092359	foxd3/her_NC	gabarapb
4.13512e-08	-0.564094	0.698	0.774	0.000928417	foxd3/her_NC	cox6a1
4.16698e-08	-1.60926	0.024	0.142	0.000935569	foxd3/her_NC	cfl2
4.62902e-08	-0.463237	0.698	0.793	0.00103931	foxd3/her_NC	slc25a3b
5.19433e-08	1.36504	0.25	0.139	0.00116623	foxd3/her_NC	col12a1a
5.21481e-08	-1.02141	0.201	0.379	0.00117083	foxd3/her_NC	rab5c
5.38792e-08	-1.73437	0.038	0.163	0.0012097	foxd3/her_NC	hexb
5.41981e-08	2.01247	0.125	0.046	0.00121686	foxd3/her_NC	ppp1r3b
5.87936e-08	-3.29227	0.01	0.113	0.00132003	foxd3/her_NC	commd5
6.37049e-08	1.04843	0.184	0.084	0.0014303	foxd3/her_NC	alcamb
6.57077e-08	-0.831706	0.222	0.403	0.00147527	foxd3/her_NC	pbdc1
6.67044e-08	0.573584	0.674	0.601	0.00149765	foxd3/her_NC	msna
6.73881e-08	-0.880733	0.118	0.277	0.001513	foxd3/her_NC	stt3b
6.80021e-08	-0.885708	0.163	0.335	0.00152678	foxd3/her_NC	pgk1
6.81212e-08	-1.49079	0.069	0.207	0.00152946	foxd3/her_NC	rpia
6.84523e-08	0.537905	0.726	0.618	0.00153689	foxd3/her_NC	sox10
6.96063e-08	0.481704	0.701	0.617	0.0015628	foxd3/her_NC	cd81a
7.05028e-08	-1.34511	0.125	0.282	0.00158293	foxd3/her_NC	mrpl34
7.10984e-08	0.952281	0.479	0.373	0.0015963	foxd3/her_NC	lsm8
7.2702e-08	1.48931	0.146	0.06	0.00163231	foxd3/her_NC	tfdp2
7.30355e-08	-3.7971	0.007	0.106	0.00163979	foxd3/her_NC	gadd45aa
7.4356e-08	1.23959	0.299	0.175	0.00166944	foxd3/her_NC	fzd7a
7.65059e-08	-1.0783	0.212	0.376	0.00171771	foxd3/her_NC	sept7a
7.84704e-08	-1.08654	0.25	0.418	0.00176182	foxd3/her_NC	sptan1
7.84904e-08	-1.33777	0.09	0.236	0.00176227	foxd3/her_NC	pdcd6
8.47271e-08	-1.84032	0.045	0.166	0.00190229	foxd3/her_NC	mdkb
8.51845e-08	0.623402	0.635	0.504	0.00191256	foxd3/her_NC	CABZ01080568.1
8.7022e-08	-0.884257	0.26	0.436	0.00195382	foxd3/her_NC	eif3jb
9.00554e-08	-2.09563	0.028	0.142	0.00202192	foxd3/her_NC	commd8
9.08271e-08	-0.453526	0.715	0.781	0.00203925	foxd3/her_NC	mibp2
9.52334e-08	-1.90577	0.08	0.213	0.00213818	foxd3/her_NC	tagln3b
9.75527e-08	-1.32376	0.111	0.257	0.00219025	foxd3/her_NC	rhbdf1a
1.00317e-07	1.56693	0.128	0.049	0.00225232	foxd3/her_NC	mab21l1
1.0178e-07	-1.68584	0.066	0.199	0.00228515	foxd3/her_NC	pafah1b3.1
1.01986e-07	-1.6472	0.149	0.296	0.00228979	foxd3/her_NC	aldh2.1
1.03671e-07	-1.06647	0.264	0.434	0.00232762	foxd3/her_NC	chmp5b
1.0374e-07	-0.591376	0.562	0.698	0.00232918	foxd3/her_NC	eif4a1a
1.0699e-07	-2.11709	0.038	0.156	0.00240215	foxd3/her_NC	pi4k2a
1.07781e-07	-1.36881	0.087	0.229	0.00241991	foxd3/her_NC	glb1l
1.08227e-07	-3.47619	0.01	0.11	0.00242991	foxd3/her_NC	anxa13l
1.10417e-07	-2.2265	0.021	0.129	0.00247908	foxd3/her_NC	akr7a3
1.10931e-07	-2.21259	0.028	0.14	0.00249062	foxd3/her_NC	pkma
1.10936e-07	-1.72941	0.056	0.184	0.00249073	foxd3/her_NC	atg3
1.16648e-07	1.18907	0.413	0.29	0.00261898	foxd3/her_NC	msx1b
1.21525e-07	-0.858409	0.212	0.385	0.00272849	foxd3/her_NC	pcbp4
1.25813e-07	-0.839615	0.292	0.451	0.00282476	foxd3/her_NC	eif4ebp1
1.25981e-07	-1.05997	0.278	0.446	0.00282852	foxd3/her_NC	suclg1
1.27443e-07	-2.10854	0.024	0.135	0.00286136	foxd3/her_NC	syngr2a
1.28474e-07	-2.95601	0.014	0.116	0.0028845	foxd3/her_NC	cx43
1.38937e-07	0.824165	0.455	0.333	0.0031194	foxd3/her_NC	sash1a
1.40077e-07	-2.62545	0.028	0.137	0.00314501	foxd3/her_NC	si:dkeyp-66d1.7
1.41229e-07	-1.22482	0.135	0.289	0.00317088	foxd3/her_NC	psme3
1.41838e-07	1.1584	0.351	0.236	0.00318454	foxd3/her_NC	fam168a
1.41974e-07	-0.630764	0.59	0.699	0.0031876	foxd3/her_NC	uqcrq
1.42006e-07	-2.22436	0.031	0.144	0.00318833	foxd3/her_NC	dpyda.1
1.42343e-07	-1.66609	0.083	0.221	0.00319589	foxd3/her_NC	atp6v1d
1.47167e-07	-1.44886	0.104	0.249	0.0033042	foxd3/her_NC	aldh7a1
1.5191e-07	-1.04536	0.139	0.294	0.00341068	foxd3/her_NC	nol7
1.52174e-07	0.622483	0.562	0.428	0.00341662	foxd3/her_NC	si:dkey-42i9.4
1.5626e-07	-0.271285	0.931	0.947	0.00350836	foxd3/her_NC	rps17
1.58053e-07	-0.252171	0.979	0.983	0.00354859	foxd3/her_NC	rpl21
1.59295e-07	-0.665776	0.594	0.697	0.00357649	foxd3/her_NC	atp5meb
1.62204e-07	-0.728529	0.514	0.652	0.0036418	foxd3/her_NC	aldoaa
1.71064e-07	-1.42871	0.059	0.187	0.00384073	foxd3/her_NC	rgs3a
1.79638e-07	-0.281086	0.938	0.968	0.00403324	foxd3/her_NC	rpl7
1.8202e-07	-0.691782	0.497	0.637	0.00408671	foxd3/her_NC	ap2m1a
1.83914e-07	-1.68831	0.042	0.161	0.00412924	foxd3/her_NC	rabgap1l
1.89256e-07	-0.26776	0.938	0.952	0.00424917	foxd3/her_NC	naca
1.89589e-07	1.50171	0.153	0.066	0.00425666	foxd3/her_NC	tnfaip8l1
1.94126e-07	-1.09738	0.177	0.332	0.00435852	foxd3/her_NC	shmt1
2.0569e-07	-1.18756	0.184	0.342	0.00461815	foxd3/her_NC	dync1i2a
2.09535e-07	-0.286182	0.899	0.907	0.00470449	foxd3/her_NC	serbp1a
2.20597e-07	-0.675098	0.795	0.839	0.00495284	foxd3/her_NC	fthl27
2.21264e-07	-1.03957	0.149	0.307	0.00496782	foxd3/her_NC	tmem147
2.24448e-07	0.555464	0.573	0.461	0.00503931	foxd3/her_NC	smc1al
2.25863e-07	-0.451588	0.799	0.856	0.00507108	foxd3/her_NC	cox6b2
2.26741e-07	-3.06927	0.01	0.106	0.00509078	foxd3/her_NC	tpd52l1
2.37539e-07	1.0583	0.358	0.239	0.00533323	foxd3/her_NC	BX284638.2
2.38022e-07	-1.97025	0.028	0.137	0.00534407	foxd3/her_NC	tspan18a
2.41419e-07	-1.89435	0.031	0.141	0.00542034	foxd3/her_NC	park7
2.45859e-07	-1.24645	0.163	0.318	0.00552002	foxd3/her_NC	selenot1a
2.60933e-07	1.07385	0.326	0.208	0.00585847	foxd3/her_NC	sinhcafl.1
2.60938e-07	-1.54192	0.111	0.253	0.00585859	foxd3/her_NC	stom
2.6674e-07	-1.12143	0.076	0.21	0.00598884	foxd3/her_NC	ist1
2.74164e-07	1.14414	0.312	0.194	0.00615553	foxd3/her_NC	stard8
2.95319e-07	-1.52795	0.052	0.173	0.0066305	foxd3/her_NC	aph1b
3.01727e-07	-1.2513	0.122	0.266	0.00677437	foxd3/her_NC	pfdn2
3.02174e-07	-0.636663	0.521	0.655	0.00678441	foxd3/her_NC	eif3ba
3.03506e-07	-1.44463	0.028	0.137	0.00681432	foxd3/her_NC	fnbp1l
3.05969e-07	-3.05908	0.014	0.11	0.00686962	foxd3/her_NC	sft2d1
3.12153e-07	-1.31531	0.181	0.333	0.00700847	foxd3/her_NC	anxa11b
3.28423e-07	-1.29795	0.083	0.218	0.00737374	foxd3/her_NC	napab
3.30755e-07	-2.79366	0.017	0.116	0.00742612	foxd3/her_NC	aldh1l1
3.36505e-07	1.07092	0.274	0.165	0.00755521	foxd3/her_NC	plpp3
3.51442e-07	-1.86936	0.059	0.18	0.00789058	foxd3/her_NC	ehd1b
3.73869e-07	-0.865059	0.139	0.293	0.00839411	foxd3/her_NC	lypla2
3.75452e-07	-1.02616	0.087	0.225	0.00842966	foxd3/her_NC	nkain1
3.77672e-07	0.554859	0.649	0.545	0.00847949	foxd3/her_NC	mknk2b
3.83467e-07	1.89491	0.125	0.05	0.0086096	foxd3/her_NC	myclb
3.89494e-07	-0.876324	0.191	0.356	0.00874493	foxd3/her_NC	mapre1b
3.98386e-07	-2.31492	0.01	0.104	0.00894455	foxd3/her_NC	ostm1
4.06698e-07	-2.55226	0.014	0.109	0.00913118	foxd3/her_NC	epoa
4.10256e-07	-1.96667	0.066	0.189	0.00921107	foxd3/her_NC	uchl3
4.32579e-07	-0.980636	0.17	0.326	0.00971226	foxd3/her_NC	dlst
4.36626e-07	1.65078	0.118	0.045	0.00980314	foxd3/her_NC	cttnbp2nlb
4.50403e-07	-0.479606	0.778	0.822	0.0101124	foxd3/her_NC	COX5B
4.57855e-07	1.46135	0.125	0.05	0.0102798	foxd3/her_NC	itga9
4.6373e-07	1.08949	0.281	0.167	0.0104117	foxd3/her_NC	zgc:158343
4.66469e-07	-1.88268	0.069	0.19	0.0104732	foxd3/her_NC	cmtm7
4.81707e-07	-1.33056	0.076	0.207	0.0108153	foxd3/her_NC	bloc1s2
4.95347e-07	-0.503309	0.618	0.731	0.0111215	foxd3/her_NC	cct2.1
5.11504e-07	-0.599281	0.549	0.685	0.0114843	foxd3/her_NC	vdac2
5.12486e-07	-1.61394	0.049	0.166	0.0115063	foxd3/her_NC	tmem214
5.16853e-07	1.0795	0.271	0.159	0.0116044	foxd3/her_NC	myl9b
5.30419e-07	-2.50752	0.017	0.114	0.011909	foxd3/her_NC	coro1a
5.33467e-07	0.647777	0.243	0.129	0.0119774	foxd3/her_NC	col2a1a
5.35906e-07	-1.60654	0.062	0.182	0.0120322	foxd3/her_NC	cdh1
5.48413e-07	-2.4051	0.031	0.134	0.012313	foxd3/her_NC	kctd12.2
5.51144e-07	-1.24697	0.083	0.215	0.0123743	foxd3/her_NC	chchd6b
5.69603e-07	0.829801	0.413	0.285	0.0127887	foxd3/her_NC	hist1h4l.6
5.73841e-07	-1.37577	0.062	0.184	0.0128839	foxd3/her_NC	pdap1b
6.10016e-07	0.917264	0.427	0.31	0.0136961	foxd3/her_NC	tcf3b
6.17312e-07	0.752952	0.517	0.414	0.0138599	foxd3/her_NC	dut
6.38939e-07	1.80222	0.101	0.036	0.0143455	foxd3/her_NC	hoxd4a
6.44513e-07	-1.11266	0.16	0.31	0.0144706	foxd3/her_NC	aamp
6.45982e-07	0.842829	0.493	0.385	0.0145036	foxd3/her_NC	il6st
6.5498e-07	0.840178	0.441	0.302	0.0147056	foxd3/her_NC	zgc:173552.3
6.77902e-07	-0.821351	0.226	0.391	0.0152203	foxd3/her_NC	sdhb
7.34969e-07	-1.03439	0.087	0.218	0.0165015	foxd3/her_NC	srp14
7.34975e-07	-0.309435	0.858	0.903	0.0165017	foxd3/her_NC	rpl5b
7.50706e-07	0.981136	0.25	0.144	0.0168548	foxd3/her_NC	itga5
7.60451e-07	1.14004	0.299	0.187	0.0170736	foxd3/her_NC	mmp14b
7.65243e-07	-1.99194	0.035	0.14	0.0171812	foxd3/her_NC	rac2
7.7203e-07	1.7043	0.174	0.085	0.0173336	foxd3/her_NC	BX908731.1
7.7996e-07	0.929329	0.208	0.11	0.0175117	foxd3/her_NC	plecb
8.0271e-07	-1.01736	0.104	0.242	0.0180224	foxd3/her_NC	lamtor3
8.19445e-07	-0.930654	0.191	0.346	0.0183982	foxd3/her_NC	bysl
8.28943e-07	-1.26176	0.108	0.243	0.0186114	foxd3/her_NC	sqstm1
8.57005e-07	0.967954	0.326	0.214	0.0192415	foxd3/her_NC	ezrb
8.57636e-07	-1.39693	0.021	0.118	0.0192556	foxd3/her_NC	slc35f6
8.64951e-07	1.12339	0.361	0.249	0.0194199	foxd3/her_NC	bahcc1b
8.71853e-07	-1.36735	0.056	0.173	0.0195748	foxd3/her_NC	tmem9b
8.78054e-07	1.22843	0.278	0.169	0.0197141	foxd3/her_NC	irf1b
8.95792e-07	-2.00994	0.028	0.128	0.0201123	foxd3/her_NC	sept9b
9.00455e-07	-1.98612	0.042	0.15	0.020217	foxd3/her_NC	ufc1
9.05888e-07	-1.76963	0.045	0.155	0.020339	foxd3/her_NC	atp6v1c1a
9.08157e-07	-0.619828	0.347	0.527	0.0203899	foxd3/her_NC	slc38a5b
9.78317e-07	-0.804884	0.219	0.372	0.0219652	foxd3/her_NC	etfb
9.97734e-07	1.48679	0.306	0.198	0.0224011	foxd3/her_NC	zgc:110425
1.01502e-06	-1.11884	0.045	0.159	0.0227893	foxd3/her_NC	elf1
1.02258e-06	-1.20772	0.212	0.352	0.0229589	foxd3/her_NC	phgdh
1.05655e-06	0.828155	0.351	0.22	0.0237217	foxd3/her_NC	si:dkey-108k21.10
1.08279e-06	-1.65143	0.042	0.149	0.0243109	foxd3/her_NC	atp6v0cb
1.10683e-06	-0.650081	0.517	0.645	0.0248506	foxd3/her_NC	uqcr10
1.1305e-06	2.00795	0.125	0.052	0.0253819	foxd3/her_NC	pskh1
1.14062e-06	-0.695216	0.503	0.628	0.0256092	foxd3/her_NC	atp5f1d
1.15654e-06	0.516377	0.705	0.618	0.0259667	foxd3/her_NC	AL935186.10
1.162e-06	-1.56377	0.052	0.166	0.0260891	foxd3/her_NC	trappc3
1.16937e-06	-2.0118	0.017	0.11	0.0262546	foxd3/her_NC	ccdc115
1.17373e-06	-2.85258	0.014	0.103	0.0263525	foxd3/her_NC	snx15
1.21128e-06	1.84714	0.128	0.055	0.0271956	foxd3/her_NC	lrig1
1.23307e-06	-0.690356	0.441	0.59	0.0276849	foxd3/her_NC	ola1
1.23436e-06	-1.64888	0.056	0.169	0.0277138	foxd3/her_NC	hmbsa
1.2666e-06	-0.972829	0.257	0.406	0.0284376	foxd3/her_NC	nucb2a
1.26795e-06	-0.988898	0.188	0.336	0.028468	foxd3/her_NC	tomm70a
1.29441e-06	1.22725	0.128	0.053	0.0290621	foxd3/her_NC	grem2b
1.29615e-06	-1.24202	0.111	0.246	0.0291012	foxd3/her_NC	dync1li2
1.34945e-06	-2.14813	0.017	0.109	0.0302979	foxd3/her_NC	FP017215.1
1.37377e-06	0.301572	0.896	0.822	0.0308439	foxd3/her_NC	hnrnpaba
1.4011e-06	-0.939022	0.274	0.429	0.0314575	foxd3/her_NC	arl6ip1
1.41439e-06	-0.268453	0.913	0.958	0.0317558	foxd3/her_NC	rpl22
1.42654e-06	1.02794	0.361	0.253	0.0320287	foxd3/her_NC	rnf44
1.43074e-06	-1.1146	0.132	0.267	0.0321229	foxd3/her_NC	ranbp9
1.48238e-06	-1.36332	0.08	0.203	0.0332824	foxd3/her_NC	commd3
1.48576e-06	-1.67293	0.045	0.152	0.0333583	foxd3/her_NC	mpv17
1.55105e-06	-0.75359	0.177	0.33	0.0348241	foxd3/her_NC	mrps36
1.55625e-06	-1.31081	0.017	0.109	0.0349409	foxd3/her_NC	tdrkh
1.56531e-06	-0.558518	0.066	0.188	0.0351442	foxd3/her_NC	abhd17b
1.5736e-06	-1.07237	0.191	0.337	0.0353304	foxd3/her_NC	dctn3
1.59501e-06	-1.33837	0.125	0.261	0.0358113	foxd3/her_NC	STMP1
1.59872e-06	-1.5085	0.056	0.167	0.0358944	foxd3/her_NC	dctn5
1.66353e-06	-1.92357	0.076	0.193	0.0373497	foxd3/her_NC	tmem243b
1.75158e-06	-0.902357	0.24	0.395	0.0393266	foxd3/her_NC	slirp
1.75786e-06	1.45455	0.163	0.079	0.0394676	foxd3/her_NC	gli3
1.77457e-06	-0.686703	0.399	0.544	0.0398427	foxd3/her_NC	hint1
1.80786e-06	-1.05362	0.139	0.277	0.0405902	foxd3/her_NC	tmem33
1.87125e-06	-0.284283	0.889	0.926	0.0420132	foxd3/her_NC	eef1b2
1.88365e-06	-1.58369	0.038	0.14	0.0422918	foxd3/her_NC	gpd1a
1.89629e-06	1.48265	0.181	0.091	0.0425756	foxd3/her_NC	znf516
1.92498e-06	1.73311	0.101	0.037	0.0432196	foxd3/her_NC	slco5a1a.1
2.09039e-06	-1.05968	0.052	0.164	0.0469334	foxd3/her_NC	rbm24a
2.10677e-06	-1.69145	0.024	0.118	0.0473011	foxd3/her_NC	nadkb
2.11699e-06	1.43432	0.132	0.057	0.0475307	foxd3/her_NC	dpysl3
2.1237e-06	-0.876166	0.309	0.464	0.0476812	foxd3/her_NC	reep5
2.1402e-06	-1.45098	0.069	0.185	0.0480517	foxd3/her_NC	dazap2
2.14163e-06	-1.2826	0.038	0.141	0.0480839	foxd3/her_NC	cyb5b
2.15635e-06	-1.18845	0.139	0.274	0.0484143	foxd3/her_NC	mrps14
2.17755e-06	-2.19114	0.021	0.112	0.0488904	foxd3/her_NC	washc3
2.22528e-06	-1.37411	0.066	0.181	0.0499619	foxd3/her_NC	impa1
2.2576e-06	0.310857	0.875	0.782	0.0506877	foxd3/her_NC	tma7
2.26214e-06	1.42141	0.132	0.058	0.0507895	foxd3/her_NC	ccnb3
2.28559e-06	-1.44776	0.069	0.186	0.0513161	foxd3/her_NC	washc2c
2.31888e-06	-0.431358	0.653	0.758	0.0520634	foxd3/her_NC	cox6c
2.34974e-06	-0.806278	0.247	0.401	0.0527563	foxd3/her_NC	ndufab1b
2.37809e-06	-0.920672	0.142	0.286	0.0533929	foxd3/her_NC	ccdc47
2.40019e-06	-1.66288	0.142	0.263	0.0538892	foxd3/her_NC	si:ch211-194k22.8
2.42809e-06	1.7427	0.101	0.038	0.0545154	foxd3/her_NC	notch1b
2.45559e-06	-0.873109	0.142	0.28	0.0551329	foxd3/her_NC	znf593
2.5646e-06	1.6536	0.125	0.054	0.0575805	foxd3/her_NC	si:dkey-205h13.1
2.64659e-06	-0.709883	0.472	0.607	0.0594211	foxd3/her_NC	pdia3
2.64912e-06	0.741879	0.326	0.215	0.059478	foxd3/her_NC	perp
2.69437e-06	-2.61123	0.028	0.12	0.0604939	foxd3/her_NC	gnmt
2.77572e-06	-1.06197	0.094	0.219	0.0623205	foxd3/her_NC	lamtor4
2.79699e-06	1.252	0.115	0.046	0.0627979	foxd3/her_NC	prdm1a
2.83388e-06	1.74	0.104	0.04	0.0636262	foxd3/her_NC	myd88
2.859e-06	-2.20833	0.021	0.11	0.0641902	foxd3/her_NC	nudt5
2.93959e-06	-0.878712	0.181	0.326	0.0659998	foxd3/her_NC	nolc1
2.96088e-06	-1.29348	0.045	0.15	0.0664778	foxd3/her_NC	trip10a
3.00276e-06	-2.56867	0.045	0.142	0.0674179	foxd3/her_NC	cspg5a
3.0391e-06	-0.984449	0.122	0.255	0.0682338	foxd3/her_NC	mrps11
3.0695e-06	1.27736	0.201	0.109	0.0689163	foxd3/her_NC	sh3pxd2aa
3.07216e-06	-1.39769	0.101	0.224	0.0689761	foxd3/her_NC	dctn2
3.08425e-06	-1.73171	0.052	0.157	0.0692476	foxd3/her_NC	eva1ba
3.26339e-06	-0.791189	0.531	0.649	0.0732696	foxd3/her_NC	sec61b
3.26407e-06	1.75505	0.115	0.047	0.0732848	foxd3/her_NC	psd2
3.29519e-06	-0.770352	0.253	0.403	0.0739837	foxd3/her_NC	abce1
3.32457e-06	-0.328541	0.826	0.88	0.0746432	foxd3/her_NC	TXN
3.32834e-06	-0.625007	0.431	0.588	0.074728	foxd3/her_NC	cdc42l
3.37219e-06	0.828309	0.319	0.218	0.0757124	foxd3/her_NC	BX927308.1
3.40916e-06	-1.51074	0.024	0.116	0.0765425	foxd3/her_NC	bace2
3.4786e-06	1.60613	0.128	0.057	0.0781015	foxd3/her_NC	zgc:153293
3.4793e-06	-2.19039	0.052	0.153	0.0781173	foxd3/her_NC	fbp1a
3.49793e-06	-1.07359	0.149	0.285	0.0785355	foxd3/her_NC	ndufa10
3.58106e-06	-1.87	0.038	0.136	0.080402	foxd3/her_NC	cryl1
3.66223e-06	-1.30948	0.049	0.153	0.0822245	foxd3/her_NC	fnip1
3.7138e-06	0.673806	0.521	0.426	0.0833823	foxd3/her_NC	kdm6ba
3.77822e-06	-1.87521	0.049	0.151	0.0848286	foxd3/her_NC	selenok
3.80346e-06	-0.932956	0.056	0.165	0.0853952	foxd3/her_NC	tlcd2
3.93197e-06	-1.4322	0.035	0.132	0.0882805	foxd3/her_NC	bloc1s5
3.95376e-06	-1.61505	0.024	0.115	0.0887697	foxd3/her_NC	fpgs
4.06378e-06	-0.686432	0.354	0.501	0.09124	foxd3/her_NC	gspt1l
4.07438e-06	-1.02949	0.163	0.298	0.0914779	foxd3/her_NC	lman2
4.08205e-06	-0.575191	0.517	0.639	0.0916503	foxd3/her_NC	cnbpa
4.10605e-06	1.24732	0.153	0.074	0.0921891	foxd3/her_NC	zbtb18
4.10719e-06	-2.46392	0.024	0.112	0.0922147	foxd3/her_NC	zgc:63863
4.17305e-06	-1.25713	0.076	0.191	0.0936933	foxd3/her_NC	nap1l4a
4.42739e-06	-0.796068	0.309	0.461	0.0994037	foxd3/her_NC	gmfb
4.45798e-06	-1.21728	0.056	0.161	0.100091	foxd3/her_NC	ap3b1a
4.54815e-06	1.62811	0.174	0.091	0.102115	foxd3/her_NC	quo
4.55123e-06	-2.24385	0.017	0.101	0.102184	foxd3/her_NC	slc30a9
4.79424e-06	-0.896821	0.302	0.452	0.10764	foxd3/her_NC	ahnak
4.81416e-06	-0.270901	0.868	0.919	0.108087	foxd3/her_NC	rpl5a
5.19325e-06	-1.24407	0.066	0.178	0.116599	foxd3/her_NC	suco
5.19891e-06	-1.14832	0.122	0.248	0.116726	foxd3/her_NC	vars1
5.2177e-06	0.65424	0.413	0.304	0.117148	foxd3/her_NC	lasp1
5.36142e-06	-1.90345	0.031	0.123	0.120375	foxd3/her_NC	adkb
5.51417e-06	-2.00674	0.024	0.112	0.123804	foxd3/her_NC	cth
5.54115e-06	-1.32382	0.024	0.113	0.12441	foxd3/her_NC	phlda3
5.86088e-06	-1.20862	0.045	0.144	0.131588	foxd3/her_NC	si:ch73-199g24.2
5.89326e-06	-1.67886	0.059	0.163	0.132316	foxd3/her_NC	yars1
5.99643e-06	-0.684934	0.399	0.541	0.134632	foxd3/her_NC	abcf1
6.06917e-06	1.29651	0.191	0.104	0.136265	foxd3/her_NC	cdon
6.08142e-06	-0.690416	0.229	0.385	0.13654	foxd3/her_NC	nop2
6.14684e-06	0.966489	0.351	0.245	0.138009	foxd3/her_NC	bcar1
6.48511e-06	1.75883	0.104	0.042	0.145604	foxd3/her_NC	smad7
6.50317e-06	0.411014	0.826	0.715	0.146009	foxd3/her_NC	xbp1
6.53915e-06	-0.570954	0.608	0.693	0.146817	foxd3/her_NC	ncl
6.6128e-06	-1.3489	0.188	0.318	0.148471	foxd3/her_NC	sptbn1
6.65161e-06	-1.54024	0.031	0.122	0.149342	foxd3/her_NC	fuca1.2
6.71818e-06	-0.907457	0.181	0.317	0.150837	foxd3/her_NC	tomm22
6.91378e-06	-1.11449	0.035	0.127	0.155228	foxd3/her_NC	hps1
7.14197e-06	-1.11439	0.149	0.275	0.160352	foxd3/her_NC	mybbp1a
7.18471e-06	-0.923819	0.076	0.19	0.161311	foxd3/her_NC	stam
7.20839e-06	1.42211	0.188	0.102	0.161843	foxd3/her_NC	antxr1c
7.24901e-06	-0.531093	0.545	0.654	0.162755	foxd3/her_NC	pfn2l
7.42872e-06	1.73897	0.122	0.054	0.16679	foxd3/her_NC	efna1a
7.43139e-06	-1.17768	0.194	0.335	0.16685	foxd3/her_NC	wdr83os
7.49117e-06	-1.31893	0.08	0.192	0.168192	foxd3/her_NC	SCARF2
7.71346e-06	1.43063	0.198	0.11	0.173183	foxd3/her_NC	hist1h2a11.1
7.76269e-06	0.684081	0.486	0.399	0.174288	foxd3/her_NC	ahsa1b
7.8172e-06	-0.692293	0.42	0.553	0.175512	foxd3/her_NC	atp5f1c
7.88377e-06	-2.11396	0.035	0.125	0.177006	foxd3/her_NC	pnp5a
7.97438e-06	0.712334	0.354	0.252	0.179041	foxd3/her_NC	dap1b
8.26338e-06	-1.30543	0.104	0.219	0.185529	foxd3/her_NC	plscr3b
8.46261e-06	-0.643559	0.344	0.497	0.190002	foxd3/her_NC	dnaja2a
8.82547e-06	1.01865	0.382	0.287	0.198149	foxd3/her_NC	stat1a
8.82991e-06	-1.47806	0.024	0.109	0.198249	foxd3/her_NC	hsd17b12b
8.84489e-06	-1.88735	0.031	0.12	0.198585	foxd3/her_NC	atp6v1aa
9.04754e-06	-1.52349	0.038	0.131	0.203135	foxd3/her_NC	vps41
9.06375e-06	-1.76571	0.042	0.135	0.203499	foxd3/her_NC	gnpda1
9.19716e-06	-1.15319	0.146	0.275	0.206495	foxd3/her_NC	acp1
9.39222e-06	-2.0938	0.038	0.129	0.210874	foxd3/her_NC	cmtm3
9.49695e-06	-1.34632	0.299	0.406	0.213226	foxd3/her_NC	si:dkey-56m19.5
9.80815e-06	1.21106	0.278	0.187	0.220213	foxd3/her_NC	spred1
9.87718e-06	-1.27336	0.045	0.14	0.221762	foxd3/her_NC	cbx6a
9.92834e-06	-0.946231	0.108	0.228	0.222911	foxd3/her_NC	utp11
9.96059e-06	0.688163	0.434	0.325	0.223635	foxd3/her_NC	pclaf
1.00209e-05	-0.383245	0.816	0.85	0.224989	foxd3/her_NC	atp5f1e
1.00346e-05	1.27964	0.128	0.059	0.225297	foxd3/her_NC	hs2st1a
1.03565e-05	-1.39398	0.083	0.193	0.232524	foxd3/her_NC	vps26c
1.05278e-05	-0.749066	0.208	0.352	0.236371	foxd3/her_NC	ssb
1.06194e-05	-1.08161	0.156	0.283	0.238427	foxd3/her_NC	cnp
1.06391e-05	-0.81317	0.351	0.496	0.238868	foxd3/her_NC	dynlrb1
1.08147e-05	-1.68056	0.038	0.128	0.242812	foxd3/her_NC	sgms1
1.09211e-05	0.427171	0.611	0.542	0.2452	foxd3/her_NC	marcksb
1.10982e-05	-1.03573	0.097	0.213	0.249177	foxd3/her_NC	mrps16
1.13438e-05	-1.4881	0.024	0.108	0.254691	foxd3/her_NC	zgc:153215
1.18872e-05	1.50971	0.115	0.05	0.266892	foxd3/her_NC	tor4aa
1.19351e-05	-1.26234	0.035	0.125	0.267967	foxd3/her_NC	mcfd2
1.21624e-05	1.08275	0.25	0.156	0.273071	foxd3/her_NC	hist1h4l.14
1.2186e-05	-0.473454	0.66	0.743	0.2736	foxd3/her_NC	atp5pf
1.22482e-05	0.863329	0.198	0.11	0.274996	foxd3/her_NC	CU693502.1
1.25627e-05	1.2696	0.219	0.129	0.282058	foxd3/her_NC	fbxo5
1.27719e-05	-2.0771	0.028	0.112	0.286754	foxd3/her_NC	si:ch211-178n15.1
1.30564e-05	-1.69939	0.038	0.128	0.293143	foxd3/her_NC	tbc1d5
1.30691e-05	0.893615	0.403	0.307	0.293426	foxd3/her_NC	BX005309.1
1.30755e-05	0.70594	0.5	0.412	0.293571	foxd3/her_NC	fam133b
1.32526e-05	-1.6172	0.024	0.107	0.297546	foxd3/her_NC	foxn2b
1.33244e-05	-0.706171	0.319	0.458	0.299159	foxd3/her_NC	CU694197.1
1.37341e-05	-0.449486	0.663	0.764	0.308359	foxd3/her_NC	myl12.1
1.40511e-05	-0.869323	0.108	0.226	0.315475	foxd3/her_NC	mrto4
1.42777e-05	-0.901775	0.247	0.393	0.320564	foxd3/her_NC	arpc1a
1.42779e-05	0.857136	0.34	0.242	0.320567	foxd3/her_NC	ep300b
1.44246e-05	-1.45249	0.038	0.128	0.323862	foxd3/her_NC	slc26a2
1.44286e-05	-0.632406	0.285	0.428	0.32395	foxd3/her_NC	ppid
1.44665e-05	-0.707721	0.396	0.528	0.324802	foxd3/her_NC	eif1b
1.45197e-05	-0.96854	0.122	0.239	0.325996	foxd3/her_NC	sort1a
1.45512e-05	1.90877	0.108	0.047	0.326704	foxd3/her_NC	herc4
1.45772e-05	0.906868	0.222	0.132	0.327288	foxd3/her_NC	COX7A2
1.49172e-05	-0.954661	0.122	0.244	0.33492	foxd3/her_NC	yipf4
1.54494e-05	-0.720291	0.215	0.366	0.346869	foxd3/her_NC	wbp2nl
1.55186e-05	-0.945114	0.208	0.336	0.348424	foxd3/her_NC	timm8b
1.56205e-05	-1.25162	0.104	0.214	0.350711	foxd3/her_NC	mtch2
1.56882e-05	1.12109	0.188	0.106	0.352231	foxd3/her_NC	lmo4b
1.57792e-05	-0.541034	0.566	0.686	0.354274	foxd3/her_NC	ywhaz
1.61368e-05	1.25184	0.306	0.21	0.362303	foxd3/her_NC	hsph1
1.6318e-05	-0.667877	0.347	0.504	0.366373	foxd3/her_NC	ndufb3
1.67511e-05	-0.760365	0.219	0.364	0.376096	foxd3/her_NC	sdhc
1.68814e-05	-1.38332	0.188	0.301	0.37902	foxd3/her_NC	psat1
1.76771e-05	-1.74368	0.028	0.11	0.396886	foxd3/her_NC	igf2r
1.7842e-05	-1.91725	0.038	0.125	0.40059	foxd3/her_NC	eno1a
1.80591e-05	-1.43191	0.056	0.152	0.405463	foxd3/her_NC	rtn3
1.83067e-05	-1.09743	0.042	0.133	0.411022	foxd3/her_NC	ctsa
1.87791e-05	1.03088	0.253	0.161	0.421629	foxd3/her_NC	map3k14a
1.90211e-05	0.721918	0.472	0.375	0.427062	foxd3/her_NC	sltm
1.93066e-05	-0.707195	0.771	0.817	0.433472	foxd3/her_NC	CR318588.4
1.93935e-05	-0.574641	0.323	0.479	0.435422	foxd3/her_NC	clta
2.02615e-05	-0.633252	0.441	0.547	0.454911	foxd3/her_NC	pa2g4b
2.05307e-05	-0.875772	0.188	0.318	0.460955	foxd3/her_NC	etfa
2.11101e-05	-1.43712	0.083	0.188	0.473964	foxd3/her_NC	vps26a
2.11355e-05	2.02178	0.115	0.052	0.474533	foxd3/her_NC	bcl6aa
2.14652e-05	-0.456662	0.024	0.104	0.481938	foxd3/her_NC	ocrl
2.16359e-05	-0.59192	0.528	0.646	0.485769	foxd3/her_NC	hypk
2.16867e-05	0.887795	0.358	0.248	0.486909	foxd3/her_NC	hist1h2a6
2.29639e-05	-1.10951	0.09	0.194	0.515585	foxd3/her_NC	slc29a1a
2.30677e-05	-2.71213	0.056	0.142	0.517916	foxd3/her_NC	pax7b
2.31526e-05	-1.18728	0.083	0.187	0.519823	foxd3/her_NC	chmp2bb
2.36724e-05	-1.66486	0.069	0.166	0.531493	foxd3/her_NC	vat1
2.39196e-05	1.44577	0.16	0.084	0.537043	foxd3/her_NC	nr4a2b
2.47324e-05	0.982635	0.312	0.213	0.555292	foxd3/her_NC	tpx2
2.53582e-05	-0.858871	0.108	0.223	0.569342	foxd3/her_NC	mrpl27
2.55912e-05	1.19494	0.25	0.164	0.574573	foxd3/her_NC	rnf111
2.56309e-05	0.907053	0.385	0.299	0.575465	foxd3/her_NC	brd9
2.56459e-05	-0.470907	0.135	0.261	0.575802	foxd3/her_NC	bms1
2.62236e-05	0.278609	0.785	0.706	0.588772	foxd3/her_NC	snrpf
2.63462e-05	-1.16117	0.073	0.174	0.591526	foxd3/her_NC	chordc1b
2.6416e-05	-0.843875	0.132	0.252	0.593093	foxd3/her_NC	mrpl18
2.64759e-05	0.854323	0.451	0.351	0.594438	foxd3/her_NC	BX548028.1
2.69961e-05	-0.648673	0.403	0.536	0.606116	foxd3/her_NC	csnk2b
2.75066e-05	1.54322	0.118	0.055	0.617578	foxd3/her_NC	calcoco1a
2.7729e-05	-1.35797	0.128	0.238	0.622573	foxd3/her_NC	gadd45bb
2.79115e-05	1.42074	0.146	0.075	0.626668	foxd3/her_NC	pde7a
2.7943e-05	-0.718314	0.257	0.394	0.627376	foxd3/her_NC	eif4e1c
2.81619e-05	-1.49298	0.062	0.159	0.632291	foxd3/her_NC	timm8a
2.81909e-05	-1.01214	0.184	0.307	0.632943	foxd3/her_NC	actr2a
2.84949e-05	1.41047	0.139	0.069	0.639768	foxd3/her_NC	tenm3
2.85982e-05	-1.24996	0.056	0.15	0.642087	foxd3/her_NC	dnajc5ab
2.90966e-05	-0.452268	0.625	0.709	0.653277	foxd3/her_NC	eif2s2
2.94013e-05	1.65267	0.194	0.114	0.660118	foxd3/her_NC	marveld1
2.94505e-05	1.09451	0.132	0.064	0.661224	foxd3/her_NC	AL929435.1
3.04132e-05	1.46323	0.16	0.085	0.682838	foxd3/her_NC	si:ch73-368j24.11
3.0637e-05	-0.811996	0.219	0.351	0.687862	foxd3/her_NC	adipor2
3.12842e-05	0.954027	0.302	0.206	0.702393	foxd3/her_NC	CABZ01058261.1
3.16026e-05	-1.09964	0.097	0.206	0.709541	foxd3/her_NC	fh
3.18999e-05	-0.779783	0.104	0.215	0.716216	foxd3/her_NC	mtap
3.19233e-05	-0.692615	0.038	0.125	0.716742	foxd3/her_NC	tfeb
3.25194e-05	-0.660602	0.347	0.485	0.730126	foxd3/her_NC	psmd8
3.27613e-05	-0.605356	0.257	0.404	0.735556	foxd3/her_NC	gnl3
3.30057e-05	-1.22188	0.09	0.196	0.741045	foxd3/her_NC	idh3b
3.41645e-05	0.412402	0.698	0.64	0.767061	foxd3/her_NC	h3f3c
3.47088e-05	1.18976	0.295	0.206	0.779282	foxd3/her_NC	tmem176l.1
3.49543e-05	-0.728644	0.222	0.355	0.784793	foxd3/her_NC	sod1
3.71006e-05	-0.394318	0.771	0.813	0.832982	foxd3/her_NC	cox7b
3.7381e-05	0.68617	0.462	0.367	0.839277	foxd3/her_NC	ier2a
3.7874e-05	1.18471	0.191	0.111	0.850348	foxd3/her_NC	hist1h2a11.3
3.79923e-05	-0.969445	0.087	0.193	0.853004	foxd3/her_NC	GNAZ
3.80645e-05	-0.981506	0.101	0.21	0.854625	foxd3/her_NC	gm2a
3.84295e-05	-1.15231	0.028	0.106	0.86282	foxd3/her_NC	timm50
3.87022e-05	-0.832074	0.094	0.201	0.868942	foxd3/her_NC	wdr3
3.87078e-05	-0.714836	0.062	0.159	0.869067	foxd3/her_NC	atg9b
3.87378e-05	-0.645518	0.236	0.376	0.86974	foxd3/her_NC	si:dkey-33c12.4
3.87912e-05	1.89255	0.108	0.048	0.870941	foxd3/her_NC	cpa2
3.88116e-05	-1.00513	0.087	0.19	0.871398	foxd3/her_NC	mrps18b
3.92081e-05	-2.59359	0.035	0.113	0.8803	foxd3/her_NC	txn
3.96948e-05	0.8504	0.25	0.158	0.891227	foxd3/her_NC	CU459186.3
3.99438e-05	-0.832578	0.149	0.274	0.896818	foxd3/her_NC	cops2
4.0433e-05	-0.802695	0.233	0.359	0.907802	foxd3/her_NC	adka
4.06648e-05	-1.28281	0.094	0.197	0.913005	foxd3/her_NC	farsa
4.09217e-05	-0.475483	0.469	0.596	0.918773	foxd3/her_NC	vcp
4.14462e-05	-0.669131	0.177	0.31	0.930549	foxd3/her_NC	C7H16orf87
4.14626e-05	-0.915365	0.108	0.22	0.930919	foxd3/her_NC	anxa13
4.22565e-05	-1.11618	0.049	0.137	0.948742	foxd3/her_NC	cbfb
4.24477e-05	-1.10335	0.115	0.225	0.953037	foxd3/her_NC	kif5ba
4.28837e-05	1.25184	0.174	0.098	0.962826	foxd3/her_NC	tle3b
4.35723e-05	-1.31193	0.069	0.165	0.978285	foxd3/her_NC	mff
4.39604e-05	-0.623088	0.128	0.247	0.987	foxd3/her_NC	aurkaip1
4.40873e-05	-0.959897	0.09	0.193	0.989848	foxd3/her_NC	itsn2b
4.44492e-05	-0.404562	0.743	0.815	0.997974	foxd3/her_NC	atp5l
4.52403e-05	-0.561775	0.215	0.348	1	foxd3/her_NC	pum3
4.54176e-05	-0.779898	0.122	0.236	1	foxd3/her_NC	pdha1a
4.58368e-05	-1.00787	0.101	0.21	1	foxd3/her_NC	mrps33
4.58704e-05	-0.936461	0.229	0.36	1	foxd3/her_NC	capns1b
4.86181e-05	1.16235	0.264	0.18	1	foxd3/her_NC	dnaja1
4.93496e-05	1.05862	0.271	0.182	1	foxd3/her_NC	smc2
5.04809e-05	0.586316	0.674	0.587	1	foxd3/her_NC	rbbp6
5.0515e-05	1.26692	0.323	0.242	1	foxd3/her_NC	rbm5
5.12546e-05	-0.973686	0.049	0.135	1	foxd3/her_NC	dtd1
5.14307e-05	-0.360286	0.628	0.724	1	foxd3/her_NC	cct4
5.15034e-05	-2.21555	0.066	0.158	1	foxd3/her_NC	fabp11a
5.21377e-05	0.969584	0.271	0.184	1	foxd3/her_NC	hirip3
5.21737e-05	-1.01004	0.181	0.298	1	foxd3/her_NC	mibp
5.21995e-05	1.17641	0.156	0.084	1	foxd3/her_NC	nrp1a
5.25914e-05	-1.30871	0.028	0.104	1	foxd3/her_NC	rufy2
5.31002e-05	-0.566334	0.427	0.55	1	foxd3/her_NC	uqcrfs1
5.34818e-05	-0.802376	0.066	0.161	1	foxd3/her_NC	pdzrn3b
5.35237e-05	-0.805397	0.111	0.223	1	foxd3/her_NC	timm10
5.38412e-05	-0.539016	0.108	0.221	1	foxd3/her_NC	ddx3xa
5.38728e-05	-1.00766	0.083	0.184	1	foxd3/her_NC	mrpl23
5.4719e-05	-0.743942	0.215	0.341	1	foxd3/her_NC	arpc5a
5.55305e-05	-0.419002	0.875	0.872	1	foxd3/her_NC	sec61g
5.9213e-05	-1.16027	0.115	0.223	1	foxd3/her_NC	mrpl24
5.92168e-05	0.66129	0.306	0.204	1	foxd3/her_NC	CU459186.2
5.94467e-05	-1.85227	0.028	0.102	1	foxd3/her_NC	cluha
6.15086e-05	-0.747658	0.243	0.366	1	foxd3/her_NC	phb
6.35514e-05	-0.947845	0.104	0.21	1	foxd3/her_NC	snx1a
6.36242e-05	1.33173	0.198	0.12	1	foxd3/her_NC	mllt10
6.37315e-05	-1.03067	0.104	0.207	1	foxd3/her_NC	rrp12
6.46479e-05	-1.1997	0.069	0.163	1	foxd3/her_NC	selenoj
6.49992e-05	-0.566659	0.184	0.319	1	foxd3/her_NC	wsb1
6.55224e-05	0.572396	0.41	0.317	1	foxd3/her_NC	kmt2cb
6.55926e-05	-1.05063	0.108	0.215	1	foxd3/her_NC	dnajb11
6.81098e-05	-0.886885	0.163	0.282	1	foxd3/her_NC	bckdhb
6.82222e-05	-1.01146	0.073	0.168	1	foxd3/her_NC	ctsz
6.83284e-05	0.354618	0.733	0.659	1	foxd3/her_NC	snrpd1
6.87307e-05	-0.427753	0.569	0.678	1	foxd3/her_NC	cct7
7.03764e-05	-0.66974	0.111	0.224	1	foxd3/her_NC	nip7
7.08545e-05	-1.00957	0.038	0.119	1	foxd3/her_NC	m6pr
7.09331e-05	-1.26859	0.035	0.113	1	foxd3/her_NC	adam19a
7.12558e-05	-0.742754	0.09	0.194	1	foxd3/her_NC	bloc1s1
7.14281e-05	-0.922824	0.059	0.149	1	foxd3/her_NC	nansa
7.15178e-05	-0.765025	0.097	0.202	1	foxd3/her_NC	ap3s2
7.1712e-05	1.02944	0.177	0.101	1	foxd3/her_NC	prr12b
7.19918e-05	-0.531601	0.326	0.474	1	foxd3/her_NC	cyc1
7.38533e-05	-0.71841	0.118	0.228	1	foxd3/her_NC	tmem134
7.41595e-05	-0.900866	0.118	0.228	1	foxd3/her_NC	smap1
7.49936e-05	-0.956855	0.219	0.342	1	foxd3/her_NC	degs1
7.70323e-05	-1.11673	0.184	0.305	1	foxd3/her_NC	hbae1.1
7.89191e-05	-0.596615	0.128	0.239	1	foxd3/her_NC	isg20
7.92484e-05	1.13042	0.181	0.104	1	foxd3/her_NC	zgc:173587
7.96142e-05	0.797688	0.347	0.252	1	foxd3/her_NC	zgc:194989
8.20677e-05	-0.644842	0.84	0.908	1	foxd3/her_NC	pfn1
8.2421e-05	-1.13278	0.052	0.137	1	foxd3/her_NC	lrrfip1a
8.32985e-05	0.791605	0.288	0.199	1	foxd3/her_NC	cx43.4
8.4287e-05	-0.701305	0.191	0.32	1	foxd3/her_NC	mrpl30
8.43931e-05	1.35002	0.149	0.081	1	foxd3/her_NC	zc4h2
8.56288e-05	-0.798087	0.188	0.303	1	foxd3/her_NC	vamp5
8.61317e-05	-0.866905	0.09	0.19	1	foxd3/her_NC	tspan31
8.61552e-05	1.5477	0.17	0.101	1	foxd3/her_NC	tmem176l.3a
8.79577e-05	-0.508067	0.583	0.679	1	foxd3/her_NC	ube2v2
8.87256e-05	-0.981	0.042	0.123	1	foxd3/her_NC	clcn7
8.92892e-05	-0.610509	0.514	0.65	1	foxd3/her_NC	tmem258
8.93212e-05	-1.23362	0.035	0.111	1	foxd3/her_NC	cds2
8.99646e-05	-1.5534	0.056	0.14	1	foxd3/her_NC	slc11a2
9.06379e-05	1.26722	0.205	0.126	1	foxd3/her_NC	irf2bpl
9.11638e-05	-1.0649	0.101	0.202	1	foxd3/her_NC	emc7
9.14038e-05	-1.43828	0.038	0.116	1	foxd3/her_NC	endouc
9.21605e-05	1.09398	0.191	0.115	1	foxd3/her_NC	tnikb
9.23715e-05	0.447643	0.465	0.374	1	foxd3/her_NC	selenow1
9.28438e-05	1.39826	0.194	0.121	1	foxd3/her_NC	ptpn1
9.286e-05	1.55127	0.128	0.066	1	foxd3/her_NC	tnk2b
9.34783e-05	-0.619455	0.146	0.263	1	foxd3/her_NC	timm9
9.37671e-05	0.764151	0.347	0.26	1	foxd3/her_NC	mycb
9.61288e-05	1.07779	0.306	0.225	1	foxd3/her_NC	2012-09-01
9.74663e-05	-1.20447	0.083	0.177	1	foxd3/her_NC	glud1b
9.79462e-05	-0.65694	0.344	0.469	1	foxd3/her_NC	pfdn5
9.80747e-05	1.30065	0.118	0.058	1	foxd3/her_NC	cox6b1
0.000100742	1.23668	0.16	0.09	1	foxd3/her_NC	lrp5
0.000104445	-1.12194	0.073	0.163	1	foxd3/her_NC	hgsnat
0.000105303	-0.973053	0.052	0.137	1	foxd3/her_NC	smim4
0.000107047	-0.667073	0.24	0.37	1	foxd3/her_NC	mpc1
0.000107179	-0.574835	0.257	0.391	1	foxd3/her_NC	eif6
0.000107558	0.595475	0.392	0.295	1	foxd3/her_NC	cnn3a
0.000108428	0.691965	0.413	0.33	1	foxd3/her_NC	hcfc1a
0.000108916	-0.627421	0.375	0.508	1	foxd3/her_NC	bzw1a
0.000109112	-0.783111	0.073	0.166	1	foxd3/her_NC	mars1
0.000110025	-1.1679	0.038	0.115	1	foxd3/her_NC	ugp2b
0.000110783	-0.869574	0.076	0.171	1	foxd3/her_NC	CDPF1
0.000111428	-0.786475	0.038	0.116	1	foxd3/her_NC	mthfs
0.000111564	0.604291	0.448	0.367	1	foxd3/her_NC	stag2b
0.000111602	-1.05362	0.073	0.165	1	foxd3/her_NC	tsr1
0.000112647	-1.15193	0.08	0.173	1	foxd3/her_NC	sh3glb1b
0.000112747	-1.28853	0.031	0.104	1	foxd3/her_NC	bola3
0.000112933	-0.396875	0.476	0.608	1	foxd3/her_NC	etf1b
0.000115684	-0.725087	0.132	0.24	1	foxd3/her_NC	srprb
0.000116409	-0.977613	0.125	0.231	1	foxd3/her_NC	rraga
0.000116961	-0.818062	0.111	0.215	1	foxd3/her_NC	timm17a
0.000117131	-0.516769	0.528	0.631	1	foxd3/her_NC	hdlbpa
0.000118678	-0.49204	0.604	0.69	1	foxd3/her_NC	atp5pb
0.000119704	0.835288	0.215	0.136	1	foxd3/her_NC	aplp2
0.000121734	-0.583615	0.205	0.331	1	foxd3/her_NC	rpf1
0.000124062	0.529645	0.531	0.461	1	foxd3/her_NC	snrpd3l
0.000124148	0.631681	0.34	0.252	1	foxd3/her_NC	srsf10b
0.000126553	-0.742102	0.142	0.252	1	foxd3/her_NC	UTP14C
0.000126948	1.27358	0.118	0.058	1	foxd3/her_NC	si:ch1073-291c23.2
0.000127234	-1.91699	0.031	0.102	1	foxd3/her_NC	rab21
0.000127301	-0.776259	0.073	0.167	1	foxd3/her_NC	ldha
0.000128295	1.11409	0.191	0.117	1	foxd3/her_NC	cachd1
0.000129928	-0.603098	0.33	0.468	1	foxd3/her_NC	ndufb9
0.000130828	0.989272	0.212	0.134	1	foxd3/her_NC	znf827
0.000131766	0.734754	0.378	0.299	1	foxd3/her_NC	puf60a
0.000137054	-0.884868	0.09	0.186	1	foxd3/her_NC	timm13
0.000138283	-1.01732	0.042	0.12	1	foxd3/her_NC	polr3k
0.000140571	0.344099	0.674	0.635	1	foxd3/her_NC	si:ch1073-429i10.3
0.000141166	-0.976985	0.052	0.135	1	foxd3/her_NC	fam177a1
0.000142745	-0.58392	0.212	0.338	1	foxd3/her_NC	bxdc2
0.000145938	-1.21008	0.076	0.166	1	foxd3/her_NC	micos13
0.000147155	-1.14623	0.035	0.107	1	foxd3/her_NC	dnaja3a
0.000147891	0.35087	0.781	0.702	1	foxd3/her_NC	syncrip
0.000148017	0.978793	0.271	0.188	1	foxd3/her_NC	zmiz1a
0.000148514	0.498551	0.406	0.317	1	foxd3/her_NC	mgst3b
0.000149173	-0.759348	0.281	0.401	1	foxd3/her_NC	chmp2a
0.000149283	1.06044	0.222	0.14	1	foxd3/her_NC	si:ch1073-153i20.5
0.000150347	0.961133	0.278	0.198	1	foxd3/her_NC	phip
0.000151949	0.5473	0.51	0.434	1	foxd3/her_NC	dpy30
0.000152637	-0.355753	0.722	0.791	1	foxd3/her_NC	eif3f
0.000159087	-0.835537	0.076	0.167	1	foxd3/her_NC	pikfyve
0.000165378	-0.615289	0.271	0.409	1	foxd3/her_NC	mrpl36
0.000166887	-0.538505	0.469	0.589	1	foxd3/her_NC	atp1a1a.1
0.000167317	-0.787697	0.194	0.315	1	foxd3/her_NC	emc6
0.000173537	0.821299	0.264	0.179	1	foxd3/her_NC	plk1
0.000174491	0.936623	0.122	0.061	1	foxd3/her_NC	mov10b.1
0.00017584	-0.596368	0.236	0.361	1	foxd3/her_NC	rab11a
0.000176211	-0.627505	0.25	0.372	1	foxd3/her_NC	snd1
0.000176312	1.0888	0.194	0.12	1	foxd3/her_NC	hist1h2a10.1
0.000178295	1.44121	0.101	0.047	1	foxd3/her_NC	si:dkeyp-113d7.10
0.000178768	-0.901991	0.108	0.206	1	foxd3/her_NC	clcn3
0.000180261	1.11982	0.118	0.059	1	foxd3/her_NC	cflara
0.000181797	-0.609046	0.142	0.253	1	foxd3/her_NC	tmco1
0.000182059	-0.701964	0.132	0.236	1	foxd3/her_NC	rpf2
0.000183703	-0.611277	0.448	0.576	1	foxd3/her_NC	arhgdia
0.000184532	0.675393	0.392	0.309	1	foxd3/her_NC	lig1
0.000185193	0.731252	0.323	0.239	1	foxd3/her_NC	tspan7
0.000187523	-1.05285	0.066	0.151	1	foxd3/her_NC	nol11
0.000188381	-0.461942	0.108	0.207	1	foxd3/her_NC	gcsha
0.000188921	-0.554162	0.052	0.134	1	foxd3/her_NC	mrpl46
0.000189318	-0.935788	0.08	0.17	1	foxd3/her_NC	zeb1b
0.000190466	-0.434953	0.26	0.391	1	foxd3/her_NC	eif4ebp3l
0.000190765	1.10541	0.236	0.161	1	foxd3/her_NC	rnf24
0.000192308	-1.44873	0.038	0.111	1	foxd3/her_NC	gyg1a
0.000195084	-1.27247	0.045	0.122	1	foxd3/her_NC	trappc4
0.0001959	-0.63206	0.097	0.195	1	foxd3/her_NC	sypl2a
0.000196369	-0.849183	0.191	0.309	1	foxd3/her_NC	mcts1
0.000198542	-0.683019	0.326	0.451	1	foxd3/her_NC	sap30l
0.000200319	-0.816791	0.066	0.149	1	foxd3/her_NC	ltv1
0.000201204	-0.829041	0.087	0.181	1	foxd3/her_NC	atp1b3b
0.000201401	-0.485079	0.542	0.655	1	foxd3/her_NC	ywhabl
0.000202091	1.20594	0.219	0.141	1	foxd3/her_NC	zgc:173552
0.000202344	-1.60174	0.049	0.125	1	foxd3/her_NC	prpsap1
0.000202402	-0.982482	0.108	0.204	1	foxd3/her_NC	zgc:101858
0.000205144	-1.4252	0.042	0.116	1	foxd3/her_NC	tmx2b
0.000206323	1.08464	0.167	0.098	1	foxd3/her_NC	creb1b
0.000207483	0.857195	0.278	0.197	1	foxd3/her_NC	dab2ipb
0.00020786	-0.590534	0.09	0.187	1	foxd3/her_NC	C2H1orf35
0.000209428	1.11712	0.26	0.183	1	foxd3/her_NC	notch1a
0.000209554	-0.79527	0.073	0.163	1	foxd3/her_NC	si:dkey-12j5.1
0.000211092	-0.598611	0.111	0.216	1	foxd3/her_NC	commd7
0.000212023	-0.608076	0.306	0.437	1	foxd3/her_NC	ube2na
0.000213575	1.58012	0.125	0.066	1	foxd3/her_NC	kdm4ab
0.000214315	-0.950722	0.052	0.131	1	foxd3/her_NC	hccsb
0.000216087	-0.649233	0.132	0.236	1	foxd3/her_NC	nfil3-5
0.000217059	0.250804	0.806	0.727	1	foxd3/her_NC	snrpb
0.000219086	-0.646676	0.156	0.265	1	foxd3/her_NC	atp2a2b
0.000220446	-0.500204	0.184	0.306	1	foxd3/her_NC	pdcd11
0.00022247	-0.940417	0.042	0.115	1	foxd3/her_NC	si:ch211-13k12.2
0.000223562	0.964164	0.323	0.241	1	foxd3/her_NC	tob1a
0.000227381	-0.819844	0.118	0.215	1	foxd3/her_NC	mrpl48
0.000229609	-0.621313	0.33	0.462	1	foxd3/her_NC	tomm6
0.000229719	-0.533271	0.285	0.406	1	foxd3/her_NC	si:ch211-217k17.7
0.000231116	1.23698	0.108	0.053	1	foxd3/her_NC	fam83d
0.000233641	1.17853	0.188	0.117	1	foxd3/her_NC	si:ch73-138n13.1
0.000234815	-1.17922	0.271	0.376	1	foxd3/her_NC	cotl1
0.000235866	-0.642171	0.344	0.46	1	foxd3/her_NC	coro1ca
0.000235977	-1.41507	0.042	0.115	1	foxd3/her_NC	triobpa
0.000238029	-0.739268	0.153	0.261	1	foxd3/her_NC	vapb
0.000241968	-0.833517	0.149	0.255	1	foxd3/her_NC	metap1
0.000244168	1.81479	0.128	0.07	1	foxd3/her_NC	zgc:110796
0.000246114	-0.576458	0.125	0.225	1	foxd3/her_NC	ncln
0.000246229	0.609952	0.483	0.418	1	foxd3/her_NC	maff
0.000246596	-0.695376	0.101	0.196	1	foxd3/her_NC	mrpl17
0.000247613	-0.5344	0.559	0.665	1	foxd3/her_NC	ssr3
0.000249783	-0.925795	0.045	0.12	1	foxd3/her_NC	xpot
0.00024983	0.567697	0.528	0.444	1	foxd3/her_NC	serpinh1a
0.000250435	-0.568955	0.372	0.503	1	foxd3/her_NC	tpm3
0.000255734	-0.74951	0.142	0.252	1	foxd3/her_NC	aco2
0.000257066	-0.694892	0.24	0.359	1	foxd3/her_NC	tubb5
0.000257867	-0.746015	0.219	0.342	1	foxd3/her_NC	glrx3
0.000259677	-0.365897	0.243	0.371	1	foxd3/her_NC	si:dkey-102m7.3
0.000260489	0.914597	0.278	0.201	1	foxd3/her_NC	ptk7a
0.000263905	0.426319	0.42	0.34	1	foxd3/her_NC	zmat2
0.000264866	0.863147	0.278	0.194	1	foxd3/her_NC	mcf2l2
0.000274347	-1.44287	0.059	0.137	1	foxd3/her_NC	abcb7
0.00027615	-0.609911	0.111	0.212	1	foxd3/her_NC	cops8
0.000279683	-0.627817	0.198	0.317	1	foxd3/her_NC	tfg
0.000281093	-0.771861	0.08	0.169	1	foxd3/her_NC	fis1
0.000287691	-0.702208	0.132	0.233	1	foxd3/her_NC	srp72
0.000289254	1.0221	0.125	0.066	1	foxd3/her_NC	mical3b
0.000294724	-2.56985	0.042	0.109	1	foxd3/her_NC	pitpnaa
0.000295784	1.31187	0.108	0.054	1	foxd3/her_NC	ajuba
0.000296075	0.77101	0.125	0.065	1	foxd3/her_NC	col4a2
0.000297331	1.55501	0.111	0.057	1	foxd3/her_NC	ahsa1a
0.000298146	0.795974	0.229	0.155	1	foxd3/her_NC	serinc5
0.000299388	-1.12802	0.083	0.17	1	foxd3/her_NC	immt
0.000300803	1.1022	0.149	0.085	1	foxd3/her_NC	col14a1a
0.000305045	0.821379	0.351	0.276	1	foxd3/her_NC	tnrc6c1
0.000306071	-1.13649	0.104	0.194	1	foxd3/her_NC	tjp1a
0.000306292	-0.480385	0.184	0.304	1	foxd3/her_NC	txnl1
0.000307438	-0.565473	0.274	0.396	1	foxd3/her_NC	sec62
0.000311313	0.480864	0.486	0.388	1	foxd3/her_NC	hist2h2l
0.000314001	-0.950858	0.056	0.133	1	foxd3/her_NC	prkcea
0.000314047	0.472466	0.521	0.452	1	foxd3/her_NC	crema
0.000315844	-0.615654	0.309	0.436	1	foxd3/her_NC	ndufs7
0.000317356	-0.944326	0.045	0.118	1	foxd3/her_NC	vps35l
0.000317623	-0.541559	0.413	0.531	1	foxd3/her_NC	prelid3b
0.00032157	-0.853843	0.049	0.124	1	foxd3/her_NC	gpt2l
0.000322505	-0.408299	0.628	0.7	1	foxd3/her_NC	tcp1
0.000324493	-0.63642	0.302	0.413	1	foxd3/her_NC	uqcrc1
0.000326166	1.42732	0.118	0.063	1	foxd3/her_NC	arhgef12a
0.000326206	-0.632035	0.174	0.286	1	foxd3/her_NC	hacd2
0.000327016	-0.738372	0.17	0.279	1	foxd3/her_NC	mrps10
0.000330084	-0.526714	0.17	0.29	1	foxd3/her_NC	ankhd1
0.000330927	-0.570623	0.146	0.252	1	foxd3/her_NC	txn2
0.00033157	-0.65437	0.278	0.398	1	foxd3/her_NC	psma6b
0.000332295	0.569381	0.497	0.426	1	foxd3/her_NC	thoc2
0.000337835	-0.742116	0.066	0.148	1	foxd3/her_NC	itga1
0.000338146	0.907577	0.226	0.154	1	foxd3/her_NC	bach2b
0.000340146	-0.664567	0.094	0.182	1	foxd3/her_NC	noc4l
0.000340273	0.692962	0.479	0.438	1	foxd3/her_NC	kmt2bb
0.000343405	-0.696494	0.257	0.373	1	foxd3/her_NC	pim1
0.000349427	-0.565323	0.087	0.179	1	foxd3/her_NC	nat10
0.000351091	-0.667096	0.035	0.104	1	foxd3/her_NC	sptlc1
0.000353965	-0.698328	0.087	0.176	1	foxd3/her_NC	ssbp1
0.000355871	-0.595527	0.288	0.41	1	foxd3/her_NC	ndufs6
0.000357152	0.994265	0.219	0.148	1	foxd3/her_NC	arhgef12b
0.000358869	1.24	0.104	0.052	1	foxd3/her_NC	bcl7bb
0.000360651	-0.580024	0.163	0.274	1	foxd3/her_NC	psmd11a
0.000362602	-0.833205	0.115	0.21	1	foxd3/her_NC	dhrs12
0.000366687	-0.58449	0.163	0.268	1	foxd3/her_NC	nop16
0.00036773	-0.756128	0.069	0.153	1	foxd3/her_NC	imp4
0.000367761	0.851535	0.243	0.171	1	foxd3/her_NC	mycbp
0.000368142	-0.898958	0.101	0.191	1	foxd3/her_NC	gtf2a2
0.000378101	0.988076	0.34	0.274	1	foxd3/her_NC	kdm2ba
0.000380251	-0.629515	0.188	0.306	1	foxd3/her_NC	sdhdb
0.000384218	-0.552463	0.326	0.454	1	foxd3/her_NC	ddx18
0.000386276	-1.39407	0.038	0.106	1	foxd3/her_NC	ccdc167
0.000388152	-0.564418	0.267	0.393	1	foxd3/her_NC	ebna1bp2
0.000388714	-1.31534	0.056	0.13	1	foxd3/her_NC	mrpl19
0.000389183	-0.768419	0.062	0.142	1	foxd3/her_NC	syngr2b
0.000391492	-0.62037	0.128	0.233	1	foxd3/her_NC	rars1
0.000391937	-0.507993	0.135	0.242	1	foxd3/her_NC	tmem50a
0.000393548	-0.611897	0.229	0.344	1	foxd3/her_NC	hars
0.000396786	-1.04885	0.042	0.11	1	foxd3/her_NC	grsf1
0.000401483	-0.835943	0.215	0.326	1	foxd3/her_NC	rab14
0.000402418	-0.666177	0.09	0.182	1	foxd3/her_NC	FP074902.2
0.000405073	-0.787782	0.118	0.215	1	foxd3/her_NC	ppp3r1b
0.000408166	-0.609289	0.097	0.188	1	foxd3/her_NC	mrpl45
0.000409764	-0.603782	0.247	0.357	1	foxd3/her_NC	mrpl12
0.000412742	0.962106	0.135	0.074	1	foxd3/her_NC	fgfr4
0.000414992	-0.614117	0.108	0.203	1	foxd3/her_NC	sh3bgrl3
0.000415376	-0.953215	0.128	0.22	1	foxd3/her_NC	dpp7
0.000415759	-0.505366	0.406	0.506	1	foxd3/her_NC	fbl
0.000418793	-1.09901	0.045	0.116	1	foxd3/her_NC	si:dkeyp-120h9.1
0.000423747	0.833164	0.174	0.105	1	foxd3/her_NC	crip2
0.000423835	-0.64273	0.125	0.224	1	foxd3/her_NC	gabarapa
0.000427952	1.34275	0.111	0.058	1	foxd3/her_NC	greb1l
0.000429881	-0.899819	0.073	0.156	1	foxd3/her_NC	pcca
0.000432622	-0.582638	0.038	0.107	1	foxd3/her_NC	litaf
0.000433687	0.470493	0.59	0.527	1	foxd3/her_NC	dido1
0.000435062	0.56235	0.365	0.287	1	foxd3/her_NC	clic4
0.000439234	-0.592028	0.108	0.202	1	foxd3/her_NC	scrib
0.000441159	-1.23823	0.038	0.105	1	foxd3/her_NC	orc6
0.000455072	-0.448597	0.215	0.34	1	foxd3/her_NC	cpeb4b
0.000455664	0.429261	0.701	0.617	1	foxd3/her_NC	brd2a
0.000457633	-0.373056	0.049	0.123	1	foxd3/her_NC	ndrg3b
0.000459392	-0.481829	0.542	0.636	1	foxd3/her_NC	atp5po
0.000459912	-0.587278	0.302	0.418	1	foxd3/her_NC	prelid1a
0.00046611	-0.480196	0.431	0.549	1	foxd3/her_NC	eif3s6ip
0.000472079	1.50458	0.142	0.083	1	foxd3/her_NC	jade1
0.000472544	0.559299	0.493	0.448	1	foxd3/her_NC	csnk1a1
0.000477102	-0.95615	0.104	0.194	1	foxd3/her_NC	vps4b
0.000486377	-0.698739	0.194	0.309	1	foxd3/her_NC	mmgt1
0.000488686	-0.428306	0.052	0.127	1	foxd3/her_NC	rpz2
0.000498058	-0.752198	0.042	0.111	1	foxd3/her_NC	mrpl43
0.000500086	-0.32107	0.191	0.309	1	foxd3/her_NC	pwp1
0.000500445	-0.749288	0.17	0.271	1	foxd3/her_NC	sept9a
0.000501525	-0.511941	0.174	0.284	1	foxd3/her_NC	llph
0.000506043	-0.822279	0.087	0.171	1	foxd3/her_NC	mrpl21
0.000510549	-1.05992	0.042	0.109	1	foxd3/her_NC	tmeff2b
0.000517853	-0.663259	0.177	0.283	1	foxd3/her_NC	emc4
0.000520039	1.01894	0.167	0.102	1	foxd3/her_NC	sephs1
0.000523496	0.264562	0.743	0.697	1	foxd3/her_NC	nsa2
0.000528953	-1.13409	0.049	0.119	1	foxd3/her_NC	samm50
0.000530074	-1.0199	0.094	0.179	1	foxd3/her_NC	mrpl40
0.000532027	-0.978352	0.108	0.196	1	foxd3/her_NC	arl1
0.000534838	-1.04456	0.08	0.163	1	foxd3/her_NC	srm
0.000535038	-0.503402	0.517	0.628	1	foxd3/her_NC	dad1
0.000535672	-1.314	0.038	0.104	1	foxd3/her_NC	cdk5rap3
0.000537427	-0.635934	0.177	0.283	1	foxd3/her_NC	psmd4a
0.000542432	-0.580847	0.288	0.41	1	foxd3/her_NC	elocb
0.000546185	-0.278637	0.181	0.3	1	foxd3/her_NC	dhx15
0.000546253	0.828887	0.25	0.174	1	foxd3/her_NC	ccdc12
0.000546385	0.877516	0.25	0.175	1	foxd3/her_NC	si:dkey-23a13.22
0.000547557	-0.888899	0.135	0.231	1	foxd3/her_NC	rbbp9
0.000550136	0.381125	0.792	0.743	1	foxd3/her_NC	tubb2b
0.00055771	1.6411	0.104	0.053	1	foxd3/her_NC	rhov
0.000563998	-0.721612	0.125	0.216	1	foxd3/her_NC	niban2b
0.000566654	1.26315	0.122	0.066	1	foxd3/her_NC	mis18bp1
0.000569222	-0.920565	0.087	0.169	1	foxd3/her_NC	ccdc93
0.000572416	0.79186	0.319	0.244	1	foxd3/her_NC	baz2ba
0.000572454	-0.712943	0.09	0.175	1	foxd3/her_NC	anks1b
0.00057793	-1.22045	0.062	0.136	1	foxd3/her_NC	cpvl
0.000578523	0.937283	0.267	0.198	1	foxd3/her_NC	arhgap35a
0.000581392	-0.630874	0.424	0.536	1	foxd3/her_NC	ndufa6
0.000585867	-1.80871	0.101	0.181	1	foxd3/her_NC	anxa1a
0.00058735	1.25371	0.205	0.138	1	foxd3/her_NC	arl4cb
0.000588284	-0.452641	0.528	0.649	1	foxd3/her_NC	si:ch1073-325m22.2
0.000597733	-0.605849	0.285	0.401	1	foxd3/her_NC	ptbp1a
0.000605005	0.456139	0.514	0.423	1	foxd3/her_NC	nasp
0.000605067	-0.531619	0.503	0.613	1	foxd3/her_NC	pfdn4
0.00060704	-0.568172	0.215	0.328	1	foxd3/her_NC	mrpl20
0.000611244	-0.417753	0.365	0.483	1	foxd3/her_NC	prmt1
0.000612323	-0.654388	0.038	0.104	1	foxd3/her_NC	lonp1
0.000612358	-0.55577	0.201	0.309	1	foxd3/her_NC	polr2c
0.000614673	-0.496458	0.167	0.272	1	foxd3/her_NC	BOLA2
0.000617467	-0.669691	0.326	0.434	1	foxd3/her_NC	ndufab1a
0.000620126	-0.467701	0.163	0.271	1	foxd3/her_NC	uchl5
0.000620337	-1.04608	0.073	0.151	1	foxd3/her_NC	mtx2
0.000624115	-0.467362	0.25	0.37	1	foxd3/her_NC	C11H12orf10
0.000624138	1.23599	0.17	0.107	1	foxd3/her_NC	CU457819.1
0.000626704	0.738874	0.219	0.145	1	foxd3/her_NC	ccna2
0.00063946	-0.786756	0.118	0.209	1	foxd3/her_NC	utp3
0.000642406	0.898404	0.264	0.193	1	foxd3/her_NC	cux1a
0.000648946	0.857393	0.358	0.291	1	foxd3/her_NC	igf2b
0.000649597	-0.743664	0.052	0.123	1	foxd3/her_NC	nle1
0.000664931	-0.951589	0.076	0.155	1	foxd3/her_NC	get3
0.000666336	-0.281551	0.628	0.726	1	foxd3/her_NC	dynll1
0.000674712	-0.780798	0.09	0.174	1	foxd3/her_NC	rrp9
0.00067843	-1.31572	0.059	0.132	1	foxd3/her_NC	pdcd6ip
0.000678792	-0.497649	0.25	0.371	1	foxd3/her_NC	chchd2
0.000684726	-0.467462	0.34	0.467	1	foxd3/her_NC	rwdd1
0.000688103	-0.871742	0.073	0.151	1	foxd3/her_NC	ctsf
0.000693957	-0.439218	0.306	0.429	1	foxd3/her_NC	nupr1a
0.000694183	-1.12257	0.076	0.156	1	foxd3/her_NC	C20H12orf57
0.000696127	0.995876	0.253	0.183	1	foxd3/her_NC	dpf2l
0.000697314	-0.469696	0.094	0.183	1	foxd3/her_NC	ip6k2b
0.000698092	-0.469737	0.26	0.376	1	foxd3/her_NC	pfdn6
0.000705282	-0.555569	0.278	0.396	1	foxd3/her_NC	aimp1a
0.000705397	-0.907494	0.062	0.136	1	foxd3/her_NC	golga1
0.000706956	-0.417026	0.083	0.168	1	foxd3/her_NC	xpnpep1
0.000713175	-1.13032	0.049	0.117	1	foxd3/her_NC	ptp4a3a
0.000713341	0.810098	0.198	0.129	1	foxd3/her_NC	ikbkg
0.000719457	-0.619823	0.257	0.377	1	foxd3/her_NC	ndufa8
0.00071992	-0.547523	0.142	0.24	1	foxd3/her_NC	tmed9
0.000723778	0.997989	0.139	0.08	1	foxd3/her_NC	knl1
0.000724666	1.64017	0.101	0.052	1	foxd3/her_NC	lpar1
0.000726269	-0.646352	0.073	0.153	1	foxd3/her_NC	cmc1
0.000730341	-0.415401	0.34	0.467	1	foxd3/her_NC	rsl1d1
0.000730925	-0.485697	0.104	0.19	1	foxd3/her_NC	bcat2
0.000740168	1.14107	0.16	0.098	1	foxd3/her_NC	nck2b
0.000741282	0.502646	0.465	0.412	1	foxd3/her_NC	si:ch73-46j18.5
0.000741857	-0.989516	0.083	0.163	1	foxd3/her_NC	oaz2a
0.000752442	0.448385	0.622	0.553	1	foxd3/her_NC	ankrd11
0.000753653	-1.06627	0.108	0.194	1	foxd3/her_NC	gskip
0.000768947	-0.605526	0.236	0.34	1	foxd3/her_NC	pes
0.000770543	-0.327225	0.156	0.264	1	foxd3/her_NC	sdha
0.000771584	-0.323936	0.198	0.313	1	foxd3/her_NC	cdc42
0.000772672	1.25712	0.132	0.075	1	foxd3/her_NC	CU302436.1
0.000773123	-1.53041	0.038	0.101	1	foxd3/her_NC	ptrh2
0.000777684	-0.654374	0.097	0.183	1	foxd3/her_NC	farsb
0.000779443	-0.650021	0.09	0.173	1	foxd3/her_NC	hadhab
0.000787527	-0.602619	0.177	0.28	1	foxd3/her_NC	sf3a1
0.000788845	0.983703	0.205	0.136	1	foxd3/her_NC	si:ch211-113a14.18
0.000788933	1.23159	0.128	0.072	1	foxd3/her_NC	plekhh1
0.000798153	-0.739076	0.111	0.201	1	foxd3/her_NC	strap
0.0007985	-0.657854	0.174	0.279	1	foxd3/her_NC	cmpk
0.000801974	1.54966	0.128	0.074	1	foxd3/her_NC	fbrsl1
0.000804255	0.462728	0.622	0.568	1	foxd3/her_NC	midn
0.000810739	0.650385	0.399	0.334	1	foxd3/her_NC	zc3h4
0.000811365	-0.726246	0.052	0.122	1	foxd3/her_NC	slc16a1b
0.000813952	1.50032	0.111	0.06	1	foxd3/her_NC	egr1
0.00082343	0.3769	0.622	0.527	1	foxd3/her_NC	hsp90b1
0.000830865	-1.23067	0.049	0.116	1	foxd3/her_NC	pmm2
0.000831355	1.32603	0.132	0.076	1	foxd3/her_NC	bmpr2a
0.000836801	-1.19155	0.038	0.101	1	foxd3/her_NC	gfm1
0.000845269	-0.592268	0.208	0.317	1	foxd3/her_NC	actr1
0.000849713	-0.394519	0.073	0.151	1	foxd3/her_NC	fermt2
0.000850489	-0.698207	0.049	0.116	1	foxd3/her_NC	fn1a
0.000853117	-0.693647	0.115	0.201	1	foxd3/her_NC	ssu72
0.000854677	-0.509099	0.108	0.198	1	foxd3/her_NC	gga1
0.000855115	-0.425365	0.375	0.498	1	foxd3/her_NC	calr3b
0.000858558	-0.318595	0.215	0.334	1	foxd3/her_NC	ppp2r1ba
0.000866342	-0.508331	0.056	0.128	1	foxd3/her_NC	ppfibp1a
0.000868627	-1.11852	0.076	0.153	1	foxd3/her_NC	polr2h
0.000873453	-0.660339	0.056	0.128	1	foxd3/her_NC	sucla2
0.000877174	-0.560361	0.076	0.154	1	foxd3/her_NC	fam3a
0.000883754	-1.31862	0.052	0.119	1	foxd3/her_NC	tpm4b
0.000901906	-0.588216	0.188	0.292	1	foxd3/her_NC	rpn1
0.000905644	-0.56286	0.104	0.188	1	foxd3/her_NC	irf2bp2b
0.000905767	0.841899	0.271	0.201	1	foxd3/her_NC	wdr33
0.000906233	-0.676725	0.108	0.196	1	foxd3/her_NC	vapal
0.000915104	0.361227	0.694	0.617	1	foxd3/her_NC	hspa4a
0.000915186	1.20108	0.128	0.074	1	foxd3/her_NC	hoxa11b
0.000917375	0.672996	0.271	0.198	1	foxd3/her_NC	cks1b
0.000919696	0.776521	0.125	0.069	1	foxd3/her_NC	kif14
0.000925985	-0.872783	0.066	0.14	1	foxd3/her_NC	scamp4
0.000941356	-1.04838	0.073	0.147	1	foxd3/her_NC	sema4c
0.000941983	-0.51977	0.153	0.248	1	foxd3/her_NC	ywhah
0.000947395	-0.811055	0.066	0.14	1	foxd3/her_NC	rnf121
0.000960866	-0.30527	0.778	0.833	1	foxd3/her_NC	ndufa4l
0.000971989	-0.658911	0.045	0.112	1	foxd3/her_NC	taok1b
0.000973991	-0.785398	0.062	0.135	1	foxd3/her_NC	dele1
0.000977519	-0.689231	0.219	0.326	1	foxd3/her_NC	ssuh2rs1
0.000989064	0.796616	0.299	0.229	1	foxd3/her_NC	CU104709.1
0.000999369	-0.757342	0.104	0.19	1	foxd3/her_NC	tm9sf2
0.00104024	-0.567259	0.073	0.147	1	foxd3/her_NC	asap1a
0.00104081	-0.99224	0.111	0.193	1	foxd3/her_NC	mrpl37
0.00104722	-0.619007	0.118	0.207	1	foxd3/her_NC	hsd17b10
0.00105248	-0.685726	0.111	0.198	1	foxd3/her_NC	mrps34
0.00105254	-0.872809	0.062	0.133	1	foxd3/her_NC	sec23b
0.00105326	0.491591	0.431	0.353	1	foxd3/her_NC	sox4a.1
0.00106134	-0.737655	0.059	0.129	1	foxd3/her_NC	ppme1
0.00106173	0.871541	0.219	0.144	1	foxd3/her_NC	zgc:153405
0.00106842	-0.465372	0.201	0.309	1	foxd3/her_NC	npm3
0.00107234	-0.318147	0.33	0.457	1	foxd3/her_NC	tmed10
0.00108413	0.385005	0.59	0.543	1	foxd3/her_NC	ewsr1b
0.00108523	1.11071	0.118	0.066	1	foxd3/her_NC	hist1h2ba
0.00109047	1.07272	0.215	0.153	1	foxd3/her_NC	kcnk5b
0.00109425	-0.628437	0.156	0.253	1	foxd3/her_NC	phb2b
0.00109833	0.768489	0.292	0.213	1	foxd3/her_NC	top2a
0.00110313	-0.518244	0.306	0.423	1	foxd3/her_NC	tmed2
0.00110369	1.21159	0.181	0.12	1	foxd3/her_NC	btbd6b
0.00110793	-0.538905	0.455	0.582	1	foxd3/her_NC	ywhabb
0.00110822	0.848492	0.253	0.18	1	foxd3/her_NC	si:dkey-23a13.21
0.00111962	0.886691	0.295	0.232	1	foxd3/her_NC	chordc1a
0.00113456	-0.894553	0.104	0.186	1	foxd3/her_NC	cebpz
0.00113606	-0.540447	0.149	0.243	1	foxd3/her_NC	pdhb
0.00114695	-0.783428	0.128	0.213	1	foxd3/her_NC	usp14
0.00115043	-0.689882	0.122	0.206	1	foxd3/her_NC	spag7
0.00115886	-0.500767	0.097	0.182	1	foxd3/her_NC	tsc22d2
0.00116203	1.12748	0.132	0.077	1	foxd3/her_NC	fgfr1b
0.00116313	-0.685832	0.042	0.104	1	foxd3/her_NC	cers2a
0.00117021	0.460631	0.396	0.329	1	foxd3/her_NC	macroh2a2
0.00117825	0.538489	0.358	0.286	1	foxd3/her_NC	lbr
0.00118644	-0.472473	0.344	0.458	1	foxd3/her_NC	ube2e1
0.00118826	-0.850334	0.08	0.157	1	foxd3/her_NC	aifm2
0.00121479	-0.650953	0.236	0.344	1	foxd3/her_NC	si:dkey-112e7.2
0.00122129	1.13262	0.163	0.105	1	foxd3/her_NC	ctbp2a
0.00122208	0.487103	0.417	0.352	1	foxd3/her_NC	smarcc1a
0.00122769	-1.29285	0.083	0.156	1	foxd3/her_NC	cd63
0.00122873	0.989591	0.118	0.066	1	foxd3/her_NC	sh3gl1b
0.00123759	0.395791	0.493	0.427	1	foxd3/her_NC	hmgb3b
0.00124419	-1.04419	0.059	0.127	1	foxd3/her_NC	tacc1
0.00124699	-0.32774	0.781	0.795	1	foxd3/her_NC	cox4i1
0.00124731	0.989351	0.271	0.211	1	foxd3/her_NC	prr12a
0.00125822	-0.299354	0.059	0.129	1	foxd3/her_NC	mrpl51
0.00125911	-0.557862	0.403	0.505	1	foxd3/her_NC	ndufb7
0.00127441	-0.802451	0.139	0.227	1	foxd3/her_NC	prmt5
0.00127844	-0.940703	0.049	0.113	1	foxd3/her_NC	tmem30aa
0.001279	-0.722425	0.056	0.123	1	foxd3/her_NC	CR354588.1
0.00129017	0.905391	0.122	0.069	1	foxd3/her_NC	alms1
0.00129421	-0.422276	0.51	0.629	1	foxd3/her_NC	ssr4
0.00129673	-0.353649	0.264	0.383	1	foxd3/her_NC	rpl7l1
0.00130085	-1.12218	0.069	0.14	1	foxd3/her_NC	pld7
0.00130191	-0.952057	0.056	0.123	1	foxd3/her_NC	dnajc2
0.00131294	-0.388592	0.104	0.191	1	foxd3/her_NC	hk1
0.00131353	0.814961	0.392	0.331	1	foxd3/her_NC	hcfc1b
0.00131474	0.326011	0.333	0.259	1	foxd3/her_NC	ppdpfa
0.00131506	-0.671801	0.233	0.331	1	foxd3/her_NC	pdcd5
0.00133068	-0.938681	0.069	0.141	1	foxd3/her_NC	arl8ba
0.00133701	-0.6016	0.153	0.247	1	foxd3/her_NC	arid3b
0.00134631	0.693399	0.42	0.361	1	foxd3/her_NC	pcf11
0.00134887	-0.38724	0.163	0.26	1	foxd3/her_NC	nifk
0.00135516	-0.826972	0.101	0.181	1	foxd3/her_NC	urm1
0.00135642	-0.50552	0.267	0.381	1	foxd3/her_NC	elob.1
0.00136122	-0.83972	0.212	0.315	1	foxd3/her_NC	slc25a36a
0.0013621	-0.678151	0.083	0.16	1	foxd3/her_NC	tex261
0.00137169	-0.454065	0.066	0.139	1	foxd3/her_NC	eef2k
0.00137173	-0.623842	0.08	0.155	1	foxd3/her_NC	atpaf1
0.00138055	-0.592275	0.111	0.197	1	foxd3/her_NC	ndufaf3
0.00138298	-0.415568	0.396	0.528	1	foxd3/her_NC	capza1b
0.00138903	0.797129	0.226	0.154	1	foxd3/her_NC	CU459186.5
0.00141383	-0.547711	0.292	0.399	1	foxd3/her_NC	ndufs4
0.00141797	-0.397738	0.233	0.344	1	foxd3/her_NC	caprin1a
0.00142133	-1.05994	0.045	0.107	1	foxd3/her_NC	pax3a
0.00142332	1.0722	0.264	0.2	1	foxd3/her_NC	crebbpa
0.00143015	-0.867813	0.042	0.103	1	foxd3/her_NC	lamp2
0.00143447	0.788946	0.403	0.337	1	foxd3/her_NC	mki67
0.0014382	0.900512	0.167	0.107	1	foxd3/her_NC	grb10b
0.00144388	-0.782789	0.069	0.142	1	foxd3/her_NC	maip1
0.0014773	0.564045	0.396	0.336	1	foxd3/her_NC	appa
0.00148537	-0.307971	0.201	0.307	1	foxd3/her_NC	vdrb
0.0014883	-0.558538	0.153	0.246	1	foxd3/her_NC	tomm40l
0.00149488	-0.738291	0.104	0.187	1	foxd3/her_NC	lhfpl2a
0.00150037	0.804248	0.299	0.229	1	foxd3/her_NC	mad2l1
0.00151949	-0.650822	0.208	0.314	1	foxd3/her_NC	aimp2
0.00152145	-0.89855	0.149	0.237	1	foxd3/her_NC	drg1
0.00152997	0.594317	0.125	0.071	1	foxd3/her_NC	tnc
0.00153839	1.05819	0.163	0.104	1	foxd3/her_NC	CU459186.4
0.0015393	-0.607216	0.153	0.245	1	foxd3/her_NC	dnaja2b
0.00154475	0.900518	0.226	0.16	1	foxd3/her_NC	dag1
0.00155311	-0.414244	0.587	0.66	1	foxd3/her_NC	cox5aa
0.00157951	-0.403588	0.101	0.185	1	foxd3/her_NC	rexo4
0.00158239	1.12284	0.156	0.098	1	foxd3/her_NC	plod1a
0.00158665	-0.58311	0.16	0.253	1	foxd3/her_NC	abcf2a
0.00159556	-0.730838	0.139	0.226	1	foxd3/her_NC	dolpp1
0.0015971	-0.87021	0.045	0.106	1	foxd3/her_NC	grpel1
0.00160207	-0.850393	0.052	0.117	1	foxd3/her_NC	creb3l3l
0.00160689	-0.575821	0.174	0.272	1	foxd3/her_NC	hadh
0.00160895	-0.532824	0.132	0.225	1	foxd3/her_NC	mrpl16
0.00160912	-0.375241	0.156	0.247	1	foxd3/her_NC	mitfa
0.00162738	-0.676876	0.392	0.495	1	foxd3/her_NC	arpc3
0.00162976	-0.668873	0.167	0.258	1	foxd3/her_NC	ndufs8a
0.00163105	-0.426112	0.049	0.113	1	foxd3/her_NC	slc25a28
0.00164886	-1.29297	0.09	0.163	1	foxd3/her_NC	zgc:77650
0.00165846	0.907335	0.167	0.107	1	foxd3/her_NC	pou2f1b
0.00166001	-1.26363	0.062	0.128	1	foxd3/her_NC	churc1
0.00166641	-0.496451	0.073	0.145	1	foxd3/her_NC	znf292b
0.00167884	1.16737	0.118	0.067	1	foxd3/her_NC	inhbb
0.0016833	-0.897254	0.115	0.194	1	foxd3/her_NC	fcf1
0.00168416	-0.706122	0.139	0.226	1	foxd3/her_NC	mrpl2
0.0017006	1.28203	0.111	0.063	1	foxd3/her_NC	limch1b
0.00170192	-0.712326	0.101	0.178	1	foxd3/her_NC	pprc1
0.00172291	-0.343986	0.125	0.215	1	foxd3/her_NC	rpe
0.00172369	0.690905	0.323	0.26	1	foxd3/her_NC	ep300a
0.00172674	-0.542088	0.347	0.452	1	foxd3/her_NC	denr
0.00173942	1.30152	0.118	0.068	1	foxd3/her_NC	hmmr
0.00177566	-0.854419	0.111	0.191	1	foxd3/her_NC	ppt1
0.00177688	-0.791299	0.062	0.129	1	foxd3/her_NC	TPGS1
0.00177701	-0.482749	0.122	0.207	1	foxd3/her_NC	nenf
0.00179158	1.47908	0.118	0.068	1	foxd3/her_NC	ngfrb
0.00179521	-0.439351	0.111	0.193	1	foxd3/her_NC	zgc:152830
0.00180298	-0.445637	0.34	0.449	1	foxd3/her_NC	dkc1
0.00180764	-0.714427	0.128	0.209	1	foxd3/her_NC	bop1
0.00181845	-0.556396	0.236	0.339	1	foxd3/her_NC	hspa4b
0.00183476	-1.01149	0.049	0.11	1	foxd3/her_NC	uxt
0.00184559	-0.382319	0.337	0.455	1	foxd3/her_NC	eif4a1b
0.00185282	1.1877	0.319	0.261	1	foxd3/her_NC	spen
0.00188271	1.12502	0.236	0.174	1	foxd3/her_NC	si:dkey-244a7.1
0.0018846	-0.497232	0.066	0.136	1	foxd3/her_NC	ddx49
0.00188915	1.09201	0.212	0.153	1	foxd3/her_NC	zfp36l1a
0.00189169	1.07784	0.139	0.085	1	foxd3/her_NC	arhgap42a
0.00189729	-1.2075	0.062	0.127	1	foxd3/her_NC	dpm2
0.00190528	-1.22169	0.056	0.118	1	foxd3/her_NC	tpp2
0.00191369	0.300381	0.385	0.293	1	foxd3/her_NC	col18a1a
0.00195367	-0.805045	0.042	0.101	1	foxd3/her_NC	ociad1
0.00196368	0.812045	0.229	0.163	1	foxd3/her_NC	tle2a
0.00196484	0.93134	0.118	0.067	1	foxd3/her_NC	dennd2b
0.00197359	-0.590601	0.066	0.135	1	foxd3/her_NC	acat1
0.0019832	-0.519283	0.226	0.33	1	foxd3/her_NC	sgta
0.00200345	-0.334907	0.108	0.191	1	foxd3/her_NC	nccrp1
0.00203449	-0.461259	0.292	0.412	1	foxd3/her_NC	ostc
0.00205357	-0.508618	0.181	0.274	1	foxd3/her_NC	gpatch4
0.00205482	-0.663728	0.135	0.225	1	foxd3/her_NC	calm3a.1
0.00205517	-0.372103	0.274	0.387	1	foxd3/her_NC	pcbp2
0.00206881	1.08423	0.153	0.097	1	foxd3/her_NC	tiam2a
0.00207058	-0.340459	0.087	0.163	1	foxd3/her_NC	snai2
0.00209236	-0.780512	0.083	0.153	1	foxd3/her_NC	mrps31
0.00209449	-0.442362	0.413	0.52	1	foxd3/her_NC	cct8
0.00209727	-0.826438	0.083	0.155	1	foxd3/her_NC	qdprb1
0.00209982	1.38775	0.118	0.069	1	foxd3/her_NC	BX548015.2
0.00210215	0.698582	0.41	0.369	1	foxd3/her_NC	cpsf6
0.00211427	-0.56963	0.215	0.31	1	foxd3/her_NC	oxsr1a
0.0021376	0.777348	0.142	0.088	1	foxd3/her_NC	si:ch211-66k16.27
0.00214108	-0.623124	0.118	0.201	1	foxd3/her_NC	clul1
0.0021498	-0.749708	0.076	0.147	1	foxd3/her_NC	bsdc1
0.00216639	0.31098	0.615	0.556	1	foxd3/her_NC	atrx
0.00217281	0.448076	0.535	0.476	1	foxd3/her_NC	mcl1b
0.00218154	-0.282446	0.194	0.306	1	foxd3/her_NC	tnpo2
0.00221152	-0.491044	0.073	0.144	1	foxd3/her_NC	utp15
0.00221277	-0.418577	0.365	0.472	1	foxd3/her_NC	gtpbp4
0.00222347	-0.592633	0.083	0.156	1	foxd3/her_NC	faf1
0.00222409	-0.386091	0.444	0.537	1	foxd3/her_NC	snu13b
0.00222772	-0.41439	0.076	0.146	1	foxd3/her_NC	dock1
0.00223325	-0.410445	0.073	0.144	1	foxd3/her_NC	hgs
0.00223854	0.286765	0.622	0.572	1	foxd3/her_NC	h3f3b.1.1
0.00224414	-0.446312	0.736	0.775	1	foxd3/her_NC	zgc:153867
0.0022688	0.777397	0.212	0.147	1	foxd3/her_NC	cdc42ep4a
0.00226927	-0.5451	0.139	0.226	1	foxd3/her_NC	mrpl47
0.00227814	-0.542267	0.191	0.29	1	foxd3/her_NC	brk1
0.00228823	-0.665002	0.208	0.312	1	foxd3/her_NC	copz1
0.00229705	-0.728793	0.191	0.288	1	foxd3/her_NC	tmem167a
0.00231134	-0.48538	0.354	0.461	1	foxd3/her_NC	arf5
0.00233343	1.30706	0.156	0.102	1	foxd3/her_NC	bcl9
0.0023369	-0.399613	0.295	0.406	1	foxd3/her_NC	kars1
0.00233911	0.783067	0.208	0.143	1	foxd3/her_NC	si:ch1073-153i20.4
0.0023485	-0.454379	0.184	0.283	1	foxd3/her_NC	mrps24
0.00237674	-0.744493	0.111	0.19	1	foxd3/her_NC	acbd3
0.00239057	-0.30116	0.389	0.507	1	foxd3/her_NC	eif5b
0.0024034	0.995616	0.229	0.163	1	foxd3/her_NC	si:ch211-113a14.12
0.00242005	1.13754	0.212	0.148	1	foxd3/her_NC	aspm
0.00244202	0.924376	0.208	0.148	1	foxd3/her_NC	pik3r3b
0.00246248	-0.657307	0.083	0.154	1	foxd3/her_NC	ndrg1a
0.00248986	-0.341532	0.417	0.519	1	foxd3/her_NC	ndufs5
0.00249433	-0.619604	0.097	0.172	1	foxd3/her_NC	mrps18a
0.00249786	0.708079	0.191	0.133	1	foxd3/her_NC	utrn
0.00250447	-0.397413	0.198	0.294	1	foxd3/her_NC	ywhae2
0.00250527	-0.542885	0.101	0.178	1	foxd3/her_NC	commd2
0.00251241	-0.430621	0.267	0.38	1	foxd3/her_NC	ube2l3b
0.00253802	0.868731	0.17	0.113	1	foxd3/her_NC	tspan2a
0.00255696	0.759759	0.247	0.181	1	foxd3/her_NC	pola1
0.00257368	-0.557429	0.194	0.286	1	foxd3/her_NC	net1
0.00259175	-0.475376	0.087	0.16	1	foxd3/her_NC	rabif
0.00259586	-0.662401	0.069	0.139	1	foxd3/her_NC	sdr16c5b
0.0026168	-0.436817	0.448	0.533	1	foxd3/her_NC	ube2d2
0.00262468	0.668519	0.111	0.063	1	foxd3/her_NC	prc1b
0.00264113	-0.567479	0.052	0.112	1	foxd3/her_NC	rab8b
0.0026463	-0.442724	0.493	0.583	1	foxd3/her_NC	ssr2
0.00265239	1.3404	0.132	0.082	1	foxd3/her_NC	traf7
0.0026684	0.822424	0.271	0.206	1	foxd3/her_NC	dlgap5
0.00267263	0.79715	0.281	0.223	1	foxd3/her_NC	stxbp6
0.00269541	0.853362	0.212	0.152	1	foxd3/her_NC	ube2e2
0.00271404	-0.806908	0.142	0.226	1	foxd3/her_NC	glo1
0.00271715	-0.752986	0.115	0.195	1	foxd3/her_NC	higd2a
0.0027425	-0.635587	0.243	0.337	1	foxd3/her_NC	ndufa7
0.00275616	-0.771756	0.104	0.179	1	foxd3/her_NC	ddx19
0.00276458	-0.955242	0.097	0.17	1	foxd3/her_NC	scocb
0.00279028	-0.604556	0.062	0.128	1	foxd3/her_NC	lnpep
0.00279118	-0.565253	0.111	0.191	1	foxd3/her_NC	baxa.1
0.00281263	-0.552334	0.101	0.177	1	foxd3/her_NC	si:ch211-133n4.4
0.00282097	-0.649309	0.278	0.375	1	foxd3/her_NC	fkbp2
0.00282815	-0.456469	0.118	0.201	1	foxd3/her_NC	inka1a
0.00283674	-0.615729	0.125	0.209	1	foxd3/her_NC	acvr2aa
0.0028517	-0.325388	0.215	0.316	1	foxd3/her_NC	mrps21
0.00286925	-0.363161	0.08	0.15	1	foxd3/her_NC	phc2b
0.00287709	1.08344	0.135	0.084	1	foxd3/her_NC	dvl3a
0.00288073	-0.770618	0.059	0.122	1	foxd3/her_NC	acadsb
0.00288124	1.0036	0.104	0.059	1	foxd3/her_NC	si:dkey-261j15.2
0.00288546	-0.495596	0.188	0.288	1	foxd3/her_NC	uqcrc2a
0.00290231	-0.370087	0.358	0.466	1	foxd3/her_NC	ipo7
0.00293768	0.956585	0.264	0.206	1	foxd3/her_NC	nfe2l1b
0.0029462	-0.898665	0.056	0.116	1	foxd3/her_NC	zgc:77486.1
0.00294972	-1.00548	0.052	0.11	1	foxd3/her_NC	aprt
0.00298756	-0.765812	0.09	0.162	1	foxd3/her_NC	si:dkey-88p24.11
0.00299001	-0.593533	0.378	0.479	1	foxd3/her_NC	tbca
0.00299032	-0.498639	0.118	0.199	1	foxd3/her_NC	bag1
0.00299125	-0.647747	0.142	0.227	1	foxd3/her_NC	cs
0.00299357	-0.578943	0.097	0.172	1	foxd3/her_NC	thyn1
0.00302051	0.250561	0.667	0.594	1	foxd3/her_NC	hnrnpa1b
0.00302767	-0.596099	0.229	0.32	1	foxd3/her_NC	ndufs3
0.00302813	-0.437591	0.257	0.362	1	foxd3/her_NC	si:ch211-286b5.5
0.00306176	-0.679337	0.066	0.131	1	foxd3/her_NC	st8sia6
0.003133	-0.665852	0.059	0.121	1	foxd3/her_NC	nsun2
0.0031786	0.713814	0.229	0.169	1	foxd3/her_NC	ube2c
0.00317962	-0.438672	0.295	0.403	1	foxd3/her_NC	psmc3
0.00322398	-0.63911	0.056	0.116	1	foxd3/her_NC	nol6
0.00324264	-0.433103	0.073	0.14	1	foxd3/her_NC	nomo
0.00325748	-0.885726	0.142	0.222	1	foxd3/her_NC	taf10
0.00328449	-0.286534	0.128	0.213	1	foxd3/her_NC	grb2b
0.00328491	-0.523383	0.066	0.129	1	foxd3/her_NC	etv5a
0.0033099	-0.520212	0.066	0.131	1	foxd3/her_NC	timm44
0.00331387	-0.933785	0.045	0.1	1	foxd3/her_NC	cox15
0.00332674	-0.549071	0.125	0.203	1	foxd3/her_NC	zgc:56699
0.0033363	-0.470226	0.219	0.316	1	foxd3/her_NC	wasf3b
0.00338463	-0.327689	0.08	0.149	1	foxd3/her_NC	hipk3b
0.00338602	0.748601	0.177	0.121	1	foxd3/her_NC	dusp6
0.00341793	1.40694	0.101	0.058	1	foxd3/her_NC	cbl
0.00343581	-0.51091	0.174	0.266	1	foxd3/her_NC	naa15a
0.00345198	1.22663	0.205	0.148	1	foxd3/her_NC	tmem35
0.00347924	-0.486366	0.299	0.41	1	foxd3/her_NC	psmc6
0.00349575	-0.552847	0.132	0.212	1	foxd3/her_NC	ubfd1
0.00349626	-0.580266	0.253	0.348	1	foxd3/her_NC	sars1
0.00351381	0.739231	0.177	0.12	1	foxd3/her_NC	tns1b
0.00351776	-0.416979	0.257	0.366	1	foxd3/her_NC	bccip
0.00353111	0.689121	0.347	0.292	1	foxd3/her_NC	trim71
0.00353581	-0.410931	0.417	0.52	1	foxd3/her_NC	tomm7
0.00355181	-0.30421	0.674	0.739	1	foxd3/her_NC	psmb7
0.00355471	-0.349064	0.188	0.286	1	foxd3/her_NC	cox14
0.00356697	0.646561	0.316	0.247	1	foxd3/her_NC	sox11a
0.00356736	-0.466098	0.097	0.17	1	foxd3/her_NC	ppfibp1b
0.00357325	0.933514	0.163	0.109	1	foxd3/her_NC	nrip1b
0.00357644	-0.78288	0.045	0.101	1	foxd3/her_NC	arcn1a
0.00359122	-0.965325	0.056	0.113	1	foxd3/her_NC	klf3
0.00360582	-0.261969	0.125	0.205	1	foxd3/her_NC	cdk9
0.0036207	0.520491	0.465	0.427	1	foxd3/her_NC	hmgb3a
0.0036332	1.00573	0.316	0.261	1	foxd3/her_NC	lama4
0.00363879	-0.510293	0.41	0.504	1	foxd3/her_NC	psmb4
0.00366923	-0.285507	0.066	0.129	1	foxd3/her_NC	coil
0.00368357	0.732893	0.222	0.162	1	foxd3/her_NC	cited4a
0.00368368	-0.655029	0.056	0.114	1	foxd3/her_NC	nom1
0.00369559	-0.362098	0.198	0.289	1	foxd3/her_NC	hdgfl2
0.0036995	-0.397308	0.458	0.56	1	foxd3/her_NC	psma5
0.00371269	-0.834255	0.062	0.123	1	foxd3/her_NC	dus3l
0.00382336	0.896524	0.16	0.106	1	foxd3/her_NC	ssbp4
0.00382907	-0.698402	0.045	0.101	1	foxd3/her_NC	apip
0.00385293	1.12693	0.132	0.083	1	foxd3/her_NC	hist1h2a4
0.00386008	-0.746595	0.135	0.212	1	foxd3/her_NC	larp1b
0.00387048	-1.17829	0.069	0.129	1	foxd3/her_NC	osbpl10b
0.00387582	0.298107	0.618	0.533	1	foxd3/her_NC	pcna
0.00389483	-0.416436	0.094	0.164	1	foxd3/her_NC	srp9
0.00389772	-0.39115	0.271	0.376	1	foxd3/her_NC	polr2eb
0.00390638	1.15203	0.149	0.099	1	foxd3/her_NC	erfl3
0.00393372	-0.573184	0.253	0.355	1	foxd3/her_NC	arf2a
0.00395525	-1.08199	0.149	0.221	1	foxd3/her_NC	cd151l
0.00397579	-0.341071	0.156	0.245	1	foxd3/her_NC	mak16
0.00400638	-0.544681	0.108	0.184	1	foxd3/her_NC	erlec1
0.00405671	1.05381	0.118	0.072	1	foxd3/her_NC	ints2
0.00408571	-0.73246	0.139	0.22	1	foxd3/her_NC	drg2
0.00409585	-0.584811	0.097	0.169	1	foxd3/her_NC	socs5b
0.00413167	-0.888057	0.073	0.136	1	foxd3/her_NC	daxx
0.00413915	-0.457369	0.142	0.228	1	foxd3/her_NC	cmip
0.00415225	-0.359905	0.111	0.188	1	foxd3/her_NC	slc30a7
0.00415615	-0.491593	0.212	0.304	1	foxd3/her_NC	ap2s1
0.00416911	0.865315	0.122	0.074	1	foxd3/her_NC	col4a1
0.0041735	0.73223	0.285	0.226	1	foxd3/her_NC	ubl3a
0.00417721	0.688166	0.191	0.134	1	foxd3/her_NC	hspg2
0.00418729	-0.324842	0.247	0.35	1	foxd3/her_NC	chac1
0.00419023	-0.480206	0.358	0.463	1	foxd3/her_NC	eif3ja
0.00419533	0.462413	0.403	0.318	1	foxd3/her_NC	hist1h4l.11
0.00420478	-0.35976	0.566	0.648	1	foxd3/her_NC	cct3
0.00421994	0.811731	0.337	0.288	1	foxd3/her_NC	znf292a
0.00425357	-0.271948	0.41	0.519	1	foxd3/her_NC	nop10
0.00425662	1.22908	0.115	0.069	1	foxd3/her_NC	znf839
0.00425683	-0.433965	0.271	0.365	1	foxd3/her_NC	tmed7
0.00426057	0.681353	0.368	0.309	1	foxd3/her_NC	junbb
0.00428251	-0.595978	0.146	0.229	1	foxd3/her_NC	gstm.1
0.00428486	-0.448928	0.052	0.11	1	foxd3/her_NC	ncoa4
0.00432058	-0.898758	0.08	0.144	1	foxd3/her_NC	cib1
0.00436439	0.750331	0.215	0.154	1	foxd3/her_NC	hist1h2a11.2
0.00438832	1.16851	0.163	0.112	1	foxd3/her_NC	gins3
0.00441409	-0.637024	0.101	0.172	1	foxd3/her_NC	utp6
0.00442622	0.917832	0.174	0.117	1	foxd3/her_NC	hist1h4l.1
0.00444867	0.448195	0.288	0.22	1	foxd3/her_NC	lin28a
0.00444946	0.972438	0.191	0.135	1	foxd3/her_NC	lsp1a
0.00446213	-0.492398	0.076	0.141	1	foxd3/her_NC	pnpla6
0.00446304	-0.540283	0.104	0.177	1	foxd3/her_NC	mrps30
0.00450372	0.782833	0.299	0.244	1	foxd3/her_NC	si:dkey-195m11.8
0.00452141	0.959679	0.139	0.089	1	foxd3/her_NC	hist1h2a10
0.00458741	0.760483	0.33	0.277	1	foxd3/her_NC	sox5
0.00459915	-0.792616	0.073	0.135	1	foxd3/her_NC	mcmbp
0.00461622	-0.459763	0.514	0.594	1	foxd3/her_NC	eif2s3
0.00463062	0.804192	0.288	0.238	1	foxd3/her_NC	fnbp4
0.0046314	-0.406429	0.17	0.26	1	foxd3/her_NC	eif1axa
0.00465659	0.837044	0.288	0.229	1	foxd3/her_NC	pik3r1
0.00467161	-0.541681	0.056	0.113	1	foxd3/her_NC	tmem208
0.00467869	1.19179	0.101	0.058	1	foxd3/her_NC	rfx5
0.00471693	1.00562	0.236	0.182	1	foxd3/her_NC	epc1b
0.00475834	-0.576246	0.069	0.131	1	foxd3/her_NC	scamp2
0.00476047	0.764034	0.295	0.242	1	foxd3/her_NC	bcl7a
0.00476895	-0.662482	0.201	0.29	1	foxd3/her_NC	emc2
0.00478298	-0.362947	0.056	0.114	1	foxd3/her_NC	pitrm1
0.00479139	-1.10319	0.059	0.116	1	foxd3/her_NC	tmem18
0.00482805	-0.441643	0.191	0.28	1	foxd3/her_NC	ndufv2
0.00486848	1.12251	0.104	0.061	1	foxd3/her_NC	rai14
0.00487865	0.965506	0.163	0.11	1	foxd3/her_NC	tacc3
0.00492432	1.26213	0.115	0.071	1	foxd3/her_NC	cwf19l2
0.00501009	0.908447	0.205	0.151	1	foxd3/her_NC	brd8
0.00506948	0.62853	0.385	0.343	1	foxd3/her_NC	meaf6
0.00511961	-0.485325	0.118	0.194	1	foxd3/her_NC	ppargc1b
0.00513681	-0.464853	0.059	0.115	1	foxd3/her_NC	keap1a
0.00517936	-0.444009	0.372	0.468	1	foxd3/her_NC	vdac3
0.00520615	0.830951	0.153	0.1	1	foxd3/her_NC	kif11
0.00523381	-0.974112	0.076	0.138	1	foxd3/her_NC	sdf4
0.0052408	-0.533021	0.153	0.233	1	foxd3/her_NC	zgc:100918
0.00526696	0.412629	0.458	0.414	1	foxd3/her_NC	pbx4
0.0052744	-0.739203	0.122	0.199	1	foxd3/her_NC	gadd45ga
0.00527821	-0.361827	0.062	0.122	1	foxd3/her_NC	exosc10
0.00528985	-0.62417	0.139	0.218	1	foxd3/her_NC	pak2a
0.00529127	1.25655	0.115	0.071	1	foxd3/her_NC	BX005228.2
0.00536198	-0.679885	0.059	0.118	1	foxd3/her_NC	ccdc43
0.00539132	-0.348799	0.153	0.238	1	foxd3/her_NC	snx9b
0.00539732	1.25331	0.135	0.088	1	foxd3/her_NC	si:ch1073-159d7.7
0.00540905	-0.42861	0.222	0.323	1	foxd3/her_NC	slc20a1b
0.00541371	0.83365	0.115	0.07	1	foxd3/her_NC	fmnl3
0.00541538	-0.811618	0.056	0.112	1	foxd3/her_NC	vps13c
0.00542116	-1.07266	0.08	0.14	1	foxd3/her_NC	add1
0.00546759	-0.307363	0.066	0.128	1	foxd3/her_NC	mrps17
0.00551572	-0.668554	0.062	0.121	1	foxd3/her_NC	pcxa
0.00556676	-0.534834	0.056	0.112	1	foxd3/her_NC	ndufaf1
0.0055775	0.750775	0.264	0.209	1	foxd3/her_NC	schip1
0.00569403	-0.602031	0.236	0.322	1	foxd3/her_NC	ubxn1
0.00572007	0.825595	0.122	0.075	1	foxd3/her_NC	sgo1
0.00573843	-0.372589	0.41	0.521	1	foxd3/her_NC	atp5mc3a
0.00575241	-0.662037	0.062	0.121	1	foxd3/her_NC	pdhx
0.00576278	-0.522172	0.163	0.252	1	foxd3/her_NC	ap1m1
0.00578684	-0.368528	0.052	0.109	1	foxd3/her_NC	arfip1
0.00579339	1.02927	0.191	0.14	1	foxd3/her_NC	trim8a
0.00585829	-0.337523	0.764	0.767	1	foxd3/her_NC	eif5a2
0.00586399	0.639158	0.264	0.202	1	foxd3/her_NC	flna
0.00596045	-0.732322	0.087	0.151	1	foxd3/her_NC	ddx10
0.00597683	-0.457651	0.09	0.157	1	foxd3/her_NC	thumpd1
0.00597722	-0.56444	0.101	0.171	1	foxd3/her_NC	hspa14
0.00600164	-0.308099	0.215	0.313	1	foxd3/her_NC	snrnp27
0.00600466	-0.310627	0.319	0.424	1	foxd3/her_NC	btf3l4
0.00603705	-0.308081	0.233	0.338	1	foxd3/her_NC	nutf2
0.00618806	0.995643	0.128	0.082	1	foxd3/her_NC	ercc6l
0.00619881	-0.68783	0.056	0.112	1	foxd3/her_NC	ifrd2
0.00625926	0.809545	0.403	0.352	1	foxd3/her_NC	hist1h4l.16
0.00627876	-0.76937	0.097	0.164	1	foxd3/her_NC	seh1l
0.00629502	-0.507742	0.049	0.102	1	foxd3/her_NC	mink1
0.00641284	-0.364534	0.083	0.15	1	foxd3/her_NC	traf4a
0.00642147	-0.736246	0.361	0.445	1	foxd3/her_NC	prdx5
0.00646764	-0.56041	0.115	0.185	1	foxd3/her_NC	pold3
0.00655308	0.787029	0.153	0.101	1	foxd3/her_NC	rasgef1bb
0.00659835	-0.283572	0.674	0.713	1	foxd3/her_NC	cct6a
0.00660406	1.01055	0.174	0.125	1	foxd3/her_NC	rbpja
0.0066064	-0.551243	0.122	0.196	1	foxd3/her_NC	otub1a
0.00670767	-0.390495	0.174	0.26	1	foxd3/her_NC	mrpl53
0.00673195	-0.446583	0.396	0.49	1	foxd3/her_NC	tomm20b
0.00674807	-0.530833	0.288	0.375	1	foxd3/her_NC	cox7a2l
0.0067499	-0.355035	0.49	0.545	1	foxd3/her_NC	eif4g1a
0.00677751	0.422002	0.476	0.433	1	foxd3/her_NC	ubap2b
0.00682833	-0.342036	0.188	0.277	1	foxd3/her_NC	mrps18c
0.00685968	0.75083	0.104	0.062	1	foxd3/her_NC	kif20bb
0.00689338	-0.926525	0.056	0.109	1	foxd3/her_NC	snap29
0.00691003	-0.547618	0.104	0.171	1	foxd3/her_NC	erp44
0.00691191	-1.00667	0.066	0.123	1	foxd3/her_NC	polr1c
0.00695249	-0.366844	0.153	0.229	1	foxd3/her_NC	mphosph10
0.00700108	0.883133	0.128	0.082	1	foxd3/her_NC	creb3l2
0.00708853	-0.258536	0.059	0.115	1	foxd3/her_NC	sdhaf4
0.00711846	-0.786432	0.097	0.161	1	foxd3/her_NC	ndfip1l
0.00713677	0.54707	0.292	0.233	1	foxd3/her_NC	aurkb
0.00714371	-0.536239	0.083	0.146	1	foxd3/her_NC	pwp2h
0.00715004	-0.515853	0.128	0.203	1	foxd3/her_NC	lrpap1
0.00721281	-0.390244	0.361	0.459	1	foxd3/her_NC	naa10
0.00724548	0.971345	0.139	0.091	1	foxd3/her_NC	sp4
0.00729784	-0.661859	0.135	0.21	1	foxd3/her_NC	echs1
0.00739807	0.552436	0.309	0.25	1	foxd3/her_NC	cenpx
0.00745158	1.31854	0.104	0.063	1	foxd3/her_NC	dnmt3bb.1
0.00749226	-0.493933	0.122	0.196	1	foxd3/her_NC	thoc7
0.00755111	-0.881319	0.052	0.104	1	foxd3/her_NC	lyrm2
0.00759882	-0.520726	0.049	0.1	1	foxd3/her_NC	surf6
0.00759899	-0.341471	0.358	0.461	1	foxd3/her_NC	sdcbp2
0.00761102	-0.646275	0.135	0.207	1	foxd3/her_NC	mrpl15
0.00762977	-0.442013	0.271	0.368	1	foxd3/her_NC	ubap2a
0.00763275	-0.54436	0.059	0.114	1	foxd3/her_NC	ddi2
0.00767588	-0.449654	0.212	0.295	1	foxd3/her_NC	htatsf1
0.0076806	-0.692619	0.128	0.199	1	foxd3/her_NC	mrpl28
0.00768867	0.897178	0.188	0.137	1	foxd3/her_NC	kat8
0.00781097	0.979395	0.233	0.181	1	foxd3/her_NC	rbm14b
0.00783582	0.798679	0.222	0.17	1	foxd3/her_NC	pcnp
0.00785404	-0.557963	0.09	0.155	1	foxd3/her_NC	gna12a
0.00796635	-0.654558	0.09	0.152	1	foxd3/her_NC	mrps5
0.00805259	0.66932	0.201	0.146	1	foxd3/her_NC	plxna3
0.00809779	0.654902	0.333	0.282	1	foxd3/her_NC	ctcf
0.00811276	-0.557563	0.083	0.144	1	foxd3/her_NC	cdc40
0.00814888	0.754823	0.17	0.118	1	foxd3/her_NC	numa1
0.00821479	-0.320874	0.354	0.455	1	foxd3/her_NC	psmb5
0.00840747	0.810644	0.24	0.189	1	foxd3/her_NC	prrc2a
0.00841148	1.10108	0.153	0.107	1	foxd3/her_NC	si:ch211-114l13.7
0.00841965	0.711128	0.17	0.119	1	foxd3/her_NC	wls
0.0084396	-0.862007	0.062	0.117	1	foxd3/her_NC	ralaa
0.00849728	-0.312778	0.135	0.212	1	foxd3/her_NC	eif2a
0.00856624	-0.662036	0.08	0.14	1	foxd3/her_NC	mrpl3
0.00857006	-0.593339	0.104	0.169	1	foxd3/her_NC	rap2c
0.00864947	-0.250079	0.795	0.821	1	foxd3/her_NC	atp5mf
0.00869426	-0.750656	0.059	0.112	1	foxd3/her_NC	commd1
0.00872911	-0.380059	0.111	0.181	1	foxd3/her_NC	usp8
0.00874216	0.860626	0.111	0.069	1	foxd3/her_NC	cep85
0.00877495	-0.615512	0.094	0.156	1	foxd3/her_NC	eif2b1
0.00882618	-0.428037	0.128	0.199	1	foxd3/her_NC	hm13
0.00899705	0.765271	0.271	0.218	1	foxd3/her_NC	smc4
0.00900767	-0.301605	0.337	0.44	1	foxd3/her_NC	rtn4a
0.00901149	-0.721779	0.052	0.103	1	foxd3/her_NC	thumpd3
0.00901695	-0.622928	0.073	0.131	1	foxd3/her_NC	C2H14orf119
0.00905949	-0.420829	0.16	0.237	1	foxd3/her_NC	tnip1
0.00909941	0.808279	0.17	0.12	1	foxd3/her_NC	prkd2
0.00910032	-0.483189	0.059	0.113	1	foxd3/her_NC	trappc5
0.00915106	-0.800352	0.087	0.147	1	foxd3/her_NC	ahcyl2b
0.00917169	-0.354688	0.646	0.705	1	foxd3/her_NC	gnb1b
0.00927054	1.3375	0.104	0.064	1	foxd3/her_NC	zgc:173552.2
0.00928847	-0.63201	0.208	0.293	1	foxd3/her_NC	dynlt3
0.0093042	0.906505	0.174	0.126	1	foxd3/her_NC	sirt1
0.00938667	-0.698172	0.083	0.144	1	foxd3/her_NC	pcid2
0.00941879	-0.463144	0.101	0.166	1	foxd3/her_NC	CU929259.1
0.00943797	-0.528885	0.059	0.111	1	foxd3/her_NC	fubp3
0.00954288	-0.383535	0.153	0.229	1	foxd3/her_NC	cep350
0.00956512	-0.338607	0.344	0.442	1	foxd3/her_NC	pa2g4a
0.00964709	-0.696562	0.052	0.102	1	foxd3/her_NC	gclc
0.00969594	-0.563593	0.316	0.405	1	foxd3/her_NC	mtpn
0.00970158	-0.569585	0.274	0.358	1	foxd3/her_NC	apc
0.00971374	0.771239	0.118	0.076	1	foxd3/her_NC	mus81
0.00971435	-0.411211	0.142	0.218	1	foxd3/her_NC	psmd11b
0.00972069	0.268351	0.646	0.6	1	foxd3/her_NC	mcl1a
0.00972699	0.756337	0.247	0.197	1	foxd3/her_NC	srgap2
0.00973658	-0.475213	0.062	0.115	1	foxd3/her_NC	sco1
0.009796	1.1495	0.115	0.072	1	foxd3/her_NC	si:dkey-147f3.8
0.00982853	0.449399	0.479	0.442	1	foxd3/her_NC	C19H6orf62
0.00992923	0.753283	0.198	0.147	1	foxd3/her_NC	inip
0.0099319	-0.369093	0.181	0.261	1	foxd3/her_NC	esf1
1.28726e-141	2.63044	0.927	0.328	2.89015e-137	foxd3_NC	fabp7a
1.3947e-108	2.21511	0.838	0.311	3.13137e-104	foxd3_NC	mcamb
2.54465e-105	1.77672	0.953	0.572	5.71325e-101	foxd3_NC	marcksl1a
1.77701e-101	1.96085	0.935	0.565	3.98974e-97	foxd3_NC	serpinh1b
5.92497e-96	2.06849	0.787	0.28	1.33027e-91	foxd3_NC	notch3
2.09206e-94	1.94921	0.84	0.325	4.6971e-90	foxd3_NC	foxp4
2.97991e-90	1.45248	0.89	0.314	6.6905e-86	foxd3_NC	sb:cb81
4.80023e-85	1.56723	0.905	0.424	1.07775e-80	foxd3_NC	pmp22a
2.50356e-82	2.18394	0.545	0.112	5.62098e-78	foxd3_NC	cdh2
1.34386e-80	1.92833	0.787	0.329	3.01722e-76	foxd3_NC	si:ch211-286o17.1
3.03654e-80	0.979702	0.983	0.888	6.81764e-76	foxd3_NC	fabp3
4.50536e-79	1.66761	0.835	0.387	1.01154e-74	foxd3_NC	fosl2
7.60671e-75	-5.20238	0.195	0.655	1.70786e-70	foxd3_NC	impdh1b
3.62255e-73	2.6028	0.38	0.05	8.13335e-69	foxd3_NC	s1pr1
7.03568e-73	0.94641	0.995	0.867	1.57965e-68	foxd3_NC	ptmab
1.21359e-69	-3.49554	0.258	0.684	2.72476e-65	foxd3_NC	tspan36
5.71878e-68	-4.24601	0.4	0.733	1.28398e-63	foxd3_NC	gstp1
8.60028e-66	-2.98567	0.458	0.738	1.93093e-61	foxd3_NC	ldhba
2.80551e-64	1.99561	0.652	0.254	6.29893e-60	foxd3_NC	alcama
8.52721e-63	1.25456	0.902	0.61	1.91453e-58	foxd3_NC	qkia
2.81663e-62	3.61307	0.275	0.026	6.3239e-58	foxd3_NC	mcama
2.85339e-61	1.28855	0.835	0.42	6.40642e-57	foxd3_NC	ier5l
5.22713e-60	1.09933	0.958	0.599	1.17359e-55	foxd3_NC	jun
1.18158e-59	-6.34272	0.007	0.464	2.65289e-55	foxd3_NC	trpm1b
2.03142e-59	1.5539	0.818	0.43	4.56095e-55	foxd3_NC	mdka
1.6189e-58	-4.25493	0.348	0.665	3.63476e-54	foxd3_NC	paics
4.92005e-58	-5.41577	0.018	0.466	1.10465e-53	foxd3_NC	gpr143
6.49176e-58	-3.63722	0.358	0.682	1.45753e-53	foxd3_NC	mdh1aa
3.64559e-57	-3.25392	0.212	0.625	8.18509e-53	foxd3_NC	qdpra
9.38507e-57	-8.03568	0.01	0.447	2.10714e-52	foxd3_NC	pnp4a
1.1788e-56	2.08442	0.468	0.121	2.64664e-52	foxd3_NC	tmem176
3.32062e-55	2.31092	0.468	0.132	7.45545e-51	foxd3_NC	plxna4
1.61472e-54	1.85113	0.6	0.223	3.62537e-50	foxd3_NC	nanos1
1.00643e-53	-7.0285	0.022	0.443	2.25964e-49	foxd3_NC	akr1b1.1
7.24073e-53	-4.85483	0.102	0.509	1.62569e-48	foxd3_NC	gpd1b
7.95935e-53	-4.31608	0.12	0.518	1.78703e-48	foxd3_NC	atic
1.0065e-52	1.06545	0.965	0.782	2.25979e-48	foxd3_NC	si:ch211-222l21.1
1.15388e-51	1.94963	0.588	0.226	2.59068e-47	foxd3_NC	igf2b
8.82467e-51	-4.22698	0.052	0.462	1.98131e-46	foxd3_NC	rab32a
9.11834e-51	0.973372	0.963	0.734	2.04725e-46	foxd3_NC	krt8
9.27868e-51	-4.06678	0.1	0.501	2.08325e-46	foxd3_NC	smim29
9.64038e-51	1.3351	0.795	0.418	2.16446e-46	foxd3_NC	foxd3
1.10578e-50	0.840213	0.99	0.835	2.4827e-46	foxd3_NC	si:ch73-1a9.3
2.75751e-50	-3.5836	0.172	0.559	6.19116e-46	foxd3_NC	atp6v1g1
7.62579e-48	2.37187	0.262	0.036	1.71214e-43	foxd3_NC	fa2h
8.52525e-48	-3.66497	0.08	0.476	1.91409e-43	foxd3_NC	atp6v1e1b
9.44014e-48	-8.91783	0.038	0.422	2.1195e-43	foxd3_NC	gch2
1.22336e-47	2.64869	0.258	0.035	2.74669e-43	foxd3_NC	dtx4a
2.30649e-47	3.30653	0.222	0.023	5.17853e-43	foxd3_NC	znf536
4.23547e-47	1.63712	0.47	0.142	9.50949e-43	foxd3_NC	plekho1b
6.53176e-47	1.15471	0.585	0.2	1.46651e-42	foxd3_NC	ednrab
7.32194e-47	1.40404	0.688	0.341	1.64392e-42	foxd3_NC	cnn2
7.84313e-47	1.02305	0.89	0.588	1.76094e-42	foxd3_NC	ptmaa
1.71988e-46	0.983446	0.98	0.821	3.86147e-42	foxd3_NC	hmgn2
1.60393e-44	-6.25074	0.14	0.506	3.60114e-40	foxd3_NC	prdx1
1.99694e-44	1.04568	0.94	0.665	4.48353e-40	foxd3_NC	klf6a
2.58982e-44	-5.22854	0.018	0.385	5.81466e-40	foxd3_NC	atp11a
1.91575e-43	0.904414	0.922	0.712	4.30123e-39	foxd3_NC	hmgb2b
2.00894e-43	-7.34655	0.002	0.359	4.51047e-39	foxd3_NC	slc45a2
2.87617e-43	2.94521	0.258	0.042	6.45758e-39	foxd3_NC	fstb
3.56819e-43	0.513314	0.995	0.962	8.0113e-39	foxd3_NC	actb1
6.00329e-43	1.97636	0.36	0.09	1.34786e-38	foxd3_NC	col2a1a
1.11464e-42	2.03018	0.358	0.089	2.50258e-38	foxd3_NC	sox2
2.53376e-42	0.861229	0.765	0.355	5.68879e-38	foxd3_NC	nrarpa
2.82355e-42	2.85552	0.242	0.036	6.33943e-38	foxd3_NC	zeb2b
5.88169e-42	1.78246	0.505	0.189	1.32056e-37	foxd3_NC	zbtb16a
9.06555e-42	2.49804	0.255	0.042	2.0354e-37	foxd3_NC	arhgef10la
1.33428e-41	-2.61784	0.208	0.555	2.99573e-37	foxd3_NC	atp6v0e1
1.46651e-41	-2.89255	0.345	0.61	3.29261e-37	foxd3_NC	gmps
6.32431e-41	1.29866	0.698	0.383	1.41993e-36	foxd3_NC	si:dkey-42i9.4
7.8528e-41	2.339	0.215	0.027	1.76311e-36	foxd3_NC	cxcl12a
9.05539e-41	-2.75535	0.3	0.616	2.03312e-36	foxd3_NC	mtbl
5.08531e-40	0.917045	0.897	0.6	1.14175e-35	foxd3_NC	id1
8.20951e-40	-7.48407	0.005	0.338	1.8432e-35	foxd3_NC	si:ch211-243a20.3
8.65547e-40	-2.28208	0.408	0.658	1.94333e-35	foxd3_NC	glulb
9.81149e-40	-2.95553	0.185	0.527	2.20287e-35	foxd3_NC	pcbd1
1.31948e-39	1.01236	0.877	0.609	2.96249e-35	foxd3_NC	hspa5
1.44938e-39	-2.52668	0.185	0.537	3.25414e-35	foxd3_NC	abracl
2.2447e-39	1.0958	0.748	0.431	5.03979e-35	foxd3_NC	jak1
2.75504e-39	1.50854	0.55	0.238	6.18561e-35	foxd3_NC	ahr2
3.52851e-39	1.20711	0.64	0.303	7.92222e-35	foxd3_NC	slc1a3a
3.97404e-38	-6.54314	0	0.32	8.92252e-34	foxd3_NC	agtrap
1.01701e-37	-2.29144	0.288	0.589	2.28339e-33	foxd3_NC	gapdhs
1.72723e-37	-2.28677	0.26	0.574	3.87797e-33	foxd3_NC	cst14a.2
2.00681e-37	1.9621	0.38	0.119	4.50568e-33	foxd3_NC	tle2a
3.5175e-37	-4.22402	0.04	0.367	7.89748e-33	foxd3_NC	pfas
7.08094e-37	0.731029	0.958	0.779	1.58981e-32	foxd3_NC	h2az2b
7.15247e-37	2.40985	0.28	0.063	1.60587e-32	foxd3_NC	rasgef1bb
1.13105e-36	-2.73003	0.135	0.469	2.53942e-32	foxd3_NC	rab7a
1.30221e-36	1.49994	0.49	0.201	2.92372e-32	foxd3_NC	bcar1
2.16509e-36	0.910012	0.828	0.555	4.86105e-32	foxd3_NC	msna
4.71667e-36	-3.43008	0.07	0.398	1.05899e-31	foxd3_NC	zgc:165573
9.47886e-36	1.50592	0.43	0.153	2.12819e-31	foxd3_NC	flna
1.01407e-35	-4.01647	0.043	0.361	2.27678e-31	foxd3_NC	pttg1ipb
1.1798e-35	0.771835	0.845	0.549	2.64888e-31	foxd3_NC	tuba8l3
3.71675e-35	2.66233	0.225	0.04	8.34485e-31	foxd3_NC	mrtfbb
4.20141e-35	-6.65561	0.007	0.31	9.43301e-31	foxd3_NC	slc2a11b
4.69919e-35	-4.17367	0.04	0.355	1.05506e-30	foxd3_NC	aldh2.2
4.96983e-35	-7.61256	0	0.298	1.11583e-30	foxd3_NC	pah
1.27137e-34	0.855384	0.945	0.769	2.85448e-30	foxd3_NC	si:ch73-281n10.2
2.27797e-34	-3.13946	0.06	0.381	5.11449e-30	foxd3_NC	zgc:110591
2.41201e-34	-3.19678	0.058	0.378	5.41543e-30	foxd3_NC	dtnbp1a
2.85897e-34	1.64792	0.41	0.147	6.41896e-30	foxd3_NC	slc38a4
3.35083e-34	1.53386	0.448	0.171	7.52327e-30	foxd3_NC	lipg
3.87257e-34	2.17561	0.255	0.054	8.6947e-30	foxd3_NC	runx1t1
4.2347e-34	-2.77697	0.13	0.442	9.50775e-30	foxd3_NC	zgc:110239
6.00228e-34	0.648862	0.975	0.81	1.34763e-29	foxd3_NC	khdrbs1a
9.55181e-34	1.28606	0.745	0.487	2.14457e-29	foxd3_NC	hsp90b1
1.54176e-33	0.619384	0.975	0.831	3.46155e-29	foxd3_NC	cirbpa
2.36388e-33	0.889376	0.823	0.511	5.30739e-29	foxd3_NC	angptl4
2.44318e-33	1.05597	0.765	0.478	5.48543e-29	foxd3_NC	zeb2a
3.31247e-33	1.26701	0.603	0.314	7.43716e-29	foxd3_NC	zswim5
3.81689e-33	1.97014	0.282	0.07	8.56969e-29	foxd3_NC	nat8l
4.00675e-33	-2.4702	0.22	0.511	8.99595e-29	foxd3_NC	atox1
9.16049e-33	1.61102	0.422	0.163	2.05671e-28	foxd3_NC	schip1
2.49782e-32	0.663483	0.925	0.653	5.60811e-28	foxd3_NC	btg1
2.77633e-32	1.46163	0.425	0.163	6.23341e-28	foxd3_NC	myo10l3
3.07291e-32	-8.81351	0.155	0.441	6.89929e-28	foxd3_NC	CABZ01021592.1
3.25202e-32	-8.7527	0	0.278	7.30143e-28	foxd3_NC	slc22a7a
7.35702e-32	2.23025	0.29	0.079	1.6518e-27	foxd3_NC	CU693502.1
8.16039e-32	-3.53493	0.075	0.372	1.83217e-27	foxd3_NC	ppat
1.0963e-31	2.64962	0.18	0.026	2.46141e-27	foxd3_NC	ccdc80
1.48274e-31	-6.82122	0.013	0.29	3.32904e-27	foxd3_NC	aqp1a.1
1.58742e-31	0.937483	0.74	0.45	3.56409e-27	foxd3_NC	elmsan1b
1.83824e-31	1.03686	0.688	0.396	4.12722e-27	foxd3_NC	serpinh1a
2.2389e-31	-7.30749	0.002	0.275	5.02677e-27	foxd3_NC	pts
2.3918e-31	-2.88315	0.082	0.389	5.37007e-27	foxd3_NC	bloc1s6
5.81419e-31	0.970716	0.743	0.459	1.3054e-26	foxd3_NC	atf7ip
7.22642e-31	1.17074	0.623	0.343	1.62248e-26	foxd3_NC	il6st
7.99279e-31	1.04946	0.537	0.25	1.79454e-26	foxd3_NC	tpm4a
1.2066e-30	1.50761	0.365	0.122	2.70907e-26	foxd3_NC	cdh6
1.29881e-30	-3.26786	0.058	0.351	2.9161e-26	foxd3_NC	rnaseka
1.82799e-30	1.72791	0.32	0.097	4.10421e-26	foxd3_NC	lsp1a
4.53743e-30	-7.39483	0.028	0.298	1.01874e-25	foxd3_NC	si:dkey-251i10.2
6.21569e-30	-2.01195	0.34	0.585	1.39555e-25	foxd3_NC	rab1ab
9.04753e-30	1.33214	0.432	0.172	2.03135e-25	foxd3_NC	metrn
1.02078e-29	-7.69924	0.002	0.263	2.29186e-25	foxd3_NC	aox5
1.33644e-29	0.854972	0.94	0.721	3.00057e-25	foxd3_NC	rn7sk
1.46058e-29	1.05309	0.675	0.418	3.27929e-25	foxd3_NC	hmgb1b
2.06567e-29	1.25688	0.51	0.243	4.63784e-25	foxd3_NC	clic4
4.92288e-29	0.524029	0.998	0.912	1.10529e-24	foxd3_NC	hsp90aa1.2
5.06067e-29	1.32351	0.472	0.211	1.13622e-24	foxd3_NC	bahcc1b
5.84735e-29	1.19612	0.455	0.198	1.31285e-24	foxd3_NC	tspan7
1.11301e-28	1.84235	0.438	0.192	2.49893e-24	foxd3_NC	crlf1a
1.12677e-28	0.424394	1	0.943	2.52983e-24	foxd3_NC	CR383676.2
1.28775e-28	-6.60394	0.015	0.271	2.89125e-24	foxd3_NC	uraha
2.36659e-28	1.45799	0.308	0.094	5.31346e-24	foxd3_NC	zbtb16b
2.75808e-28	-5.12068	0.02	0.277	6.19243e-24	foxd3_NC	phlda1
4.82127e-28	2.43662	0.148	0.018	1.08247e-23	foxd3_NC	itga3a
[truncated: 20,976 more rows]

## Sheet: Table B
Gene	log2FC	pvalue	padj	DEGs Clone 4.3 vs. WT
ARMC4	7.5952	7.66645e-12	1.80389e-10
Z97192.2	7.57892	4.4488e-12	1.07882e-10
DSC3	6.86106	1.37946e-10	2.74482e-09
None	6.76709	1.68258e-09	2.86631e-08
ERICH3	6.52508	3.91606e-08	5.526e-07
NPY2R	6.37607	1.50586e-07	1.93352e-06
FMOD	6.20756	1.95641e-44	4.72689e-42
IFITM2	6.1583	9.94992e-08	1.31069e-06
HAND2	6.10058	1.64712e-07	2.10398e-06
LINC01807	6.07157	4.67096e-08	6.52157e-07
ALDH1L1	5.91786	5.59593e-11	1.18828e-09
TNP1	5.77815	8.6651e-07	9.57996e-06
C16orf54	5.76834	1.11185e-06	1.19588e-05
LINC01479	5.76011	1.21361e-06	1.29269e-05
LINC01709	5.62894	7.17431e-06	6.52306e-05
TRABD2A	5.61858	1.10155e-08	1.67619e-07
ZNF385D	5.61286	1.31639e-89	2.17336e-86
ADAP1	5.6121	4.38517e-05	0.00033198
FAM83B	5.59636	8.32917e-07	9.26025e-06
AL591501.1	5.48934	6.56127e-06	6.02372e-05
HCN1	5.48059	2.67321e-06	2.67079e-05
CT55	5.42556	2.39772e-08	3.49292e-07
CNTN3	5.42514	8.51394e-14	2.48788e-12
RAC2	5.31198	1.27202e-08	1.92376e-07
IL10	5.27218	6.27869e-08	8.59071e-07
DMTN	5.26642	3.74205e-39	6.80161e-37
TINAGL1	5.21561	2.6953e-32	3.51311e-30
MAP7D2	5.13242	2.05447e-23	1.30042e-21
PHF2P2	5.08127	3.08031e-05	0.0002415
SLC52A3	5.0362	1.77385e-14	5.62298e-13
ASPA	5.03424	1.34387e-22	7.94768e-21
LINC02055	5.03202	4.74146e-10	8.77104e-09
B3GALT5-AS1	5.00982	0.000238497	0.00149956
OLFM3	4.9976	2.90944e-05	0.000229831
DNAJA1P5	4.93657	0.000118473	0.000806593
PLXDC2	4.89802	1.64897e-18	7.25985e-17
AREG	4.88579	0.000257042	0.00160445
S100A4	4.865	1.73896e-16	6.58745e-15
RORC	4.85197	1.07547e-25	8.16371e-24
LINC01303	4.79908	0.000355511	0.0021415
IL1RN	4.78495	2.0149e-05	0.000165366
AC091979.2	4.77349	0.000754689	0.00412466
AC002351.1	4.76405	0.000392982	0.00233596
None	4.76172	2.17145e-13	6.06782e-12
AL136084.1	4.7509	0.000304039	0.00186259
LINC02147	4.69016	0.0014132	0.00713333
AL355103.1	4.68605	0.00176811	0.00863441
SPOCD1	4.67955	1.048e-13	3.03109e-12
BDNF	4.67622	5.79863e-41	1.19404e-38
AC002378.1	4.65908	0.000503969	0.0028983
SPRR2D	4.6365	2.26362e-110	6.40668e-107
PTGS1	4.6262	0.000151134	0.00100479
PSG8-AS1	4.59626	0.00190918	0.00921638
FGF9	4.59487	0.00143904	0.00724162
NBPF17P	4.59288	6.29743e-23	3.86268e-21
IFITM1	4.58114	0.00145172	0.00728775
CXCR4	4.56289	0.00372003	0.0163299
VWDE	4.55648	5.05856e-05	0.000377051
CFAP299	4.54448	0.00632353	0.0255729
HYDIN	4.5368	9.15765e-55	3.86024e-52
TPT1P4	4.53158	0.00163069	0.0080472
RPE65	4.52722	3.519e-05	0.000271701
REG1A	4.52504	0.00117284	0.00606694
MUC19	4.50076	1.18759e-46	3.22308e-44
DISC1FP1	4.46293	0.000801078	0.00434582
ADGRF4	4.43366	0.00146173	0.00732048
AXL	4.42163	1.15156e-13	3.31608e-12
NLRP6	4.42128	0.00291947	0.0132631
TNFSF14	4.41547	0.000265969	0.00165392
AFAP1-AS1	4.40299	1.14619e-10	2.32192e-09
CCL7	4.40209	0.0025198	0.0117023
S100A5	4.39528	1.3242e-07	1.72147e-06
RAB44	4.38506	0.00569023	0.0233793
SERTM2	4.35136	5.51663e-06	5.15788e-05
LINC02289	4.34156	0.000664428	0.00368626
PCDHB19P	4.33864	0.00109775	0.00572181
KRT34	4.33762	0.00359284	0.0158427
AL355075.5	4.32969	0.0028133	0.0128456
PDE1A	4.32442	4.35902e-23	2.71575e-21
AL359955.1	4.31987	0.00506615	0.021211
CLIC2	4.29609	1.08902e-15	3.88751e-14
FGF12	4.29556	1.23861e-30	1.41031e-28
SAMD12	4.28596	7.83382e-46	2.01563e-43
BTNL8	4.27713	0.00238447	0.0111628
PCDH17	4.24701	2.1136e-09	3.56381e-08
ANO3	4.23209	0.00140323	0.00709024
SLC25A2	4.2285	0.0132529	0.0469792
None	4.20855	0.00182662	0.00888729
NPY5R	4.19696	0.0101062	0.0376362
PLXNA4	4.19559	7.83851e-07	8.77877e-06
FGF5	4.18076	2.1115e-13	5.90861e-12
LINC01607	4.1802	0.00634209	0.0256271
GFI1B	4.17362	0.00109815	0.00572241
AC008760.1	4.17118	0.0064549	0.0260103
LAD1	4.16177	1.609e-12	4.10263e-11
CTAG2	4.15636	5.88501e-05	0.000432309
C8orf31	4.14503	2.48304e-09	4.16193e-08
IL1R1	4.13522	5.23406e-21	2.76526e-19
SEL1L3	4.11399	5.94406e-216	5.88818e-212
HIF1A-AS1	4.11333	0.000442921	0.00258677
HSD11B1	4.10404	0.0119477	0.0431635
CSF1	4.09717	1.79111e-13	5.06211e-12
AC021504.1	4.09682	0.00186932	0.00906388
PURPL	4.08808	1.27977e-14	4.10272e-13
TLR4	4.07453	1.70465e-88	2.41233e-85
BX470102.1	4.07441	0.00719938	0.0283896
LINC01054	4.07372	0.00179395	0.00874549
AC008676.1	4.07132	0.00664356	0.0266119
AL049555.1	4.06607	0.00309498	0.0139549
OVOL2	4.06518	0.00377527	0.0165331
NPY1R	4.04084	0.00179108	0.00873795
HIF1A-AS3	4.03611	0.00671676	0.0268399
CLDN23	4.03377	0.00471769	0.019984
AC106785.2	4.03256	3.89698e-05	0.000297637
GABRE	4.02378	0.00071709	0.00394748
IGFBP3	4.02231	2.00585e-127	7.94798e-124
HAND2-AS1	4.02038	0.00934875	0.0352997
TOX3	4.00738	5.4246e-34	7.9609e-32
CEACAMP5	3.99639	1.1893e-20	6.18435e-19
CBLN4	3.99365	5.87069e-25	4.13915e-23
S100A3	3.98944	6.73957e-06	6.17311e-05
DSC2	3.98297	1.76606e-31	2.17324e-29
NR2F1-AS1	3.98021	0.00388322	0.016931
SNTG2	3.9687	0.00304859	0.0137802
LRG1	3.96487	0.00172795	0.00846752
RPS4XP17	3.96349	0.00400483	0.0173809
FAM133A	3.92981	1.6401e-30	1.8358e-28
OTULINL	3.86509	3.10899e-19	1.46307e-17
CHST1	3.8458	3.40467e-43	7.84342e-41
STOML3	3.82711	0.00886742	0.0338333
PLPPR1	3.77874	0.00644037	0.0259659
CCL2	3.77342	2.1414e-08	3.13566e-07
TMEFF2	3.76802	5.92233e-23	3.64389e-21
IL36RN	3.76594	0.00729862	0.0287019
SERPINA5	3.7644	4.63014e-32	5.99558e-30
SERPINE1	3.76364	1.62379e-21	8.78977e-20
FOXJ1	3.76071	0.0066262	0.0265638
SH2D1B	3.75996	4.73744e-10	8.77104e-09
FAM131B	3.75945	7.37217e-08	9.94265e-07
LINC02458	3.73703	0.00371887	0.0163294
FAM180A	3.72606	9.94605e-05	0.000688028
PKIA	3.72327	0.00721914	0.0284402
NALCN-AS1	3.70053	7.412e-07	8.34356e-06
RPS10P28	3.69773	3.11674e-14	9.61819e-13
LINC01249	3.69721	4.32827e-05	0.000328299
ADAM12	3.66684	4.60259e-13	1.23559e-11
INHBA	3.66222	2.92268e-30	3.19912e-28
SLITRK2	3.65899	1.50592e-66	9.3235e-64
RAMP2-AS1	3.62291	1.10136e-06	1.18588e-05
CACNA1I	3.61043	0.0115934	0.042191
LIF	3.60961	1.9564e-18	8.53751e-17
ACP3	3.60228	6.57283e-22	3.66891e-20
MMP10	3.60204	4.56497e-05	0.000343752
IRF5	3.58802	0.0137051	0.0483658
MORC1	3.57792	1.90454e-06	1.95913e-05
RNASE6	3.56578	0.0122939	0.0441647
CALB2	3.56073	2.01571e-75	1.66397e-72
DDO	3.553	3.35962e-19	1.57354e-17
DIRAS3	3.54696	0.01245	0.0445879
CXCL13	3.53899	0.00480714	0.0202982
C3orf85	3.52104	0.0132137	0.0468654
PPP1R1C	3.51823	7.85412e-10	1.40565e-08
SELENOP	3.51769	2.68572e-06	2.68193e-05
ZP1	3.5133	0.000850815	0.00457928
RAMP2	3.50208	1.14377e-45	2.90517e-43
COL15A1	3.48753	9.01627e-67	5.95435e-64
PTHLH	3.48363	0.000223661	0.00141843
FUT3	3.48091	3.37053e-05	0.000261562
EDA2R	3.46227	6.05859e-07	6.93831e-06
DAPL1	3.45458	0.0133503	0.0472399
CDKN1A	3.45276	1.33255e-23	8.59952e-22
ARL14	3.44805	0.00525904	0.0218845
SERPINB2	3.44741	5.79039e-22	3.27769e-20
FSCN2	3.3862	0.00115028	0.00596423
PODNL1	3.38311	1.44541e-06	1.51756e-05
EFNB2	3.37561	4.5235e-42	9.74127e-40
RDH8	3.35432	1.28518e-05	0.000110225
CPNE5	3.33777	1.23602e-44	3.02321e-42
LANCL3	3.33279	3.33135e-07	4.0122e-06
ITGA10	3.28859	1.83379e-77	1.73005e-74
DELEC1	3.2668	0.00378038	0.0165481
SYNPO2L	3.26226	0.000483914	0.00279513
ZNF154	3.23043	1.16617e-16	4.47756e-15
CPNE9	3.23009	0.00399411	0.0173495
MGAM2	3.22852	2.20754e-108	5.46697e-105
S100A16	3.22144	9.26767e-149	4.59028e-145
TMEM132D	3.21853	0.000174566	0.00114029
MAGEB6	3.21711	0.0123281	0.0442632
CTSK	3.21363	9.30443e-15	3.0319e-13
IL31RA	3.21002	0.00844357	0.0325329
NRP1	3.20716	3.53581e-39	6.48625e-37
SYT17	3.20444	2.31064e-11	5.16104e-10
MCF2L	3.19718	3.33865e-33	4.59342e-31
LY96	3.19242	4.97849e-07	5.80199e-06
BNIP3P4	3.19083	0.000856391	0.00460804
AC004264.1	3.18418	1.62852e-10	3.20718e-09
STC1	3.18387	2.77225e-50	9.00391e-48
AC027117.1	3.1795	0.0128042	0.0456747
ADAM19	3.17082	1.07731e-77	1.06719e-74
DDX4	3.15077	0.0141436	0.0496128
LINC00488	3.13923	3.29427e-08	4.71235e-07
IGFL4	3.13429	0.00380778	0.0166424
AP001542.1	3.13098	2.34271e-06	2.36443e-05
ITGA7	3.12017	8.52621e-82	1.05576e-78
LIN7A	3.11838	5.0553e-11	1.07926e-09
IGFBP5	3.10576	0.00975267	0.0365987
HS3ST5	3.09708	0.000417007	0.00245447
CMTM5	3.09263	5.41285e-07	6.26033e-06
ESPNP	3.09228	4.63538e-06	4.40461e-05
AC093567.1	3.09008	0.00242243	0.0113058
LINC02315	3.08988	1.18791e-08	1.80344e-07
AC083829.1	3.06889	0.00215426	0.0102179
MAGEA10	3.05691	4.36014e-69	3.08511e-66
IL1B	3.0235	7.1946e-55	3.09868e-52
NTM	3.00711	0.000546923	0.00311548
PACRG	3.00704	0.00054353	0.00309704
AC138625.1	3.00168	0.00466013	0.0197743
SEMA3D	3.00008	4.54904e-35	7.15282e-33
GPR84	2.99313	5.36961e-28	4.99449e-26
CCBE1	2.98596	2.6555e-10	5.10783e-09
FNDC7	2.95986	0.0102584	0.0380955
NLRP5	2.94495	0.000595911	0.00335976
CSPG4P12	2.93559	2.88019e-07	3.52237e-06
VEGFC	2.93549	1.10866e-06	1.19309e-05
ARHGEF16	2.92331	1.03203e-13	2.98926e-12
CCDC169	2.91775	0.000569138	0.0032281
TMEM132B	2.91263	1.97587e-08	2.91698e-07
PCDHAC2	2.91232	2.21289e-09	3.72805e-08
METTL7B	2.91174	5.02906e-25	3.57117e-23
TENM4	2.91158	2.73328e-08	3.95557e-07
CSF2	2.9042	0.0110989	0.0407131
CA9	2.88756	0.00069102	0.00381776
OLFM1	2.87637	5.19902e-10	9.56389e-09
PDE6B	2.87365	6.50978e-06	5.98745e-05
LINC01822	2.87153	0.000390792	0.00232504
F2RL1	2.8569	2.02443e-19	9.6646e-18
PRDM8	2.84042	2.33029e-11	5.19907e-10
ODC1-DT	2.84	1.55943e-05	0.000131024
NT5DC4	2.83412	0.00303829	0.0137368
TCF4	2.82404	8.09436e-23	4.87433e-21
KCNK9	2.81332	0.00329551	0.0147401
ANKRD1	2.8097	0.00169646	0.00832966
RBM24	2.80561	8.33182e-12	1.95118e-10
AL365181.3	2.8044	0.00135898	0.00689479
PTPRR	2.79333	8.94023e-11	1.83548e-09
TGFB1	2.7715	1.61517e-38	2.80699e-36
AC016396.2	2.76565	0.00911554	0.034579
RGS14	2.76542	1.94997e-10	3.79125e-09
AL359643.2	2.76424	2.04326e-06	2.0845e-05
SRPX2	2.75808	0.000612224	0.00344291
AL391840.1	2.7508	0.0141183	0.049533
SCRG1	2.73764	8.91501e-06	7.93103e-05
FZD9	2.73143	0.000967015	0.00511575
AC011487.1	2.72349	0.00448928	0.0191602
FGF1	2.71524	2.90123e-49	8.98111e-47
GPC6	2.71077	1.14331e-85	1.51009e-82
AC008014.1	2.70806	0.000152084	0.00100975
ZNF454	2.69797	2.70599e-07	3.32779e-06
B4GALNT4	2.69608	5.01274e-14	1.50702e-12
SERTAD4	2.69153	1.80608e-07	2.29199e-06
TMEM132E	2.68567	0.00407254	0.0175977
WNK4	2.67958	1.74988e-22	1.02874e-20
GRIN2B	2.67804	3.84251e-07	4.57774e-06
LINC02160	2.65866	3.03251e-05	0.000238488
CDC42EP5	2.65233	8.73693e-08	1.15861e-06
SFRP4	2.64421	6.39674e-06	5.88904e-05
AFAP1L2	2.64134	2.49133e-12	6.21641e-11
TESC	2.6373	3.96767e-26	3.09478e-24
LBH	2.63616	2.54142e-29	2.53018e-27
NOVA1	2.63484	3.62546e-12	8.88955e-11
AC105383.1	2.62495	0.011121	0.0407715
IL11	2.62483	1.11655e-07	1.4611e-06
ADM2	2.61749	6.002e-08	8.22918e-07
HES4	2.61011	6.57411e-22	3.66891e-20
TCN1	2.60128	1.1402e-43	2.68924e-41
MYL9	2.59996	0.00075682	0.00413403
AC245088.1	2.59283	0.00524983	0.0218508
MMP1	2.57787	1.34758e-30	1.52561e-28
GPD1	2.57705	5.55139e-10	1.01743e-08
C7orf57	2.57689	2.11646e-14	6.63471e-13
ADGRL3	2.56427	7.29082e-05	0.000521089
XKR8	2.5626	5.42566e-27	4.59373e-25
S100A2	2.56078	5.22885e-15	1.7499e-13
TMEM100	2.54313	3.42391e-05	0.000264979
BAIAP3	2.542	3.59605e-06	3.48727e-05
AL049839.2	2.52795	0.000823335	0.00445194
MTMR8	2.52121	5.63107e-07	6.50132e-06
ATP8A1	2.51004	8.3991e-30	8.75805e-28
COL5A1	2.50451	9.17612e-10	1.62755e-08
AC063923.2	2.50004	1.66617e-08	2.48197e-07
CNTN5	2.49693	0.0047721	0.0201803
LINC00431	2.48929	0.00898506	0.0341674
ITGB8	2.48632	1.7679e-10	3.46103e-09
FSCN1	2.46571	2.74317e-26	2.18264e-24
RASEF	2.46563	4.96055e-59	2.51996e-56
DDAH1	2.45711	2.70015e-46	7.2291e-44
APOA4	2.45629	8.42158e-08	1.12129e-06
SNX15	2.44277	0.00506853	0.0212165
CD52	2.43681	0.000857262	0.00461148
NFE2	2.43109	4.29965e-10	7.98357e-09
PSD	2.43052	5.238e-08	7.22669e-07
ARHGEF37	2.42615	8.12162e-16	2.93088e-14
TBC1D30	2.42505	9.71862e-24	6.35463e-22
FAM171A1	2.42386	8.38661e-18	3.49733e-16
MICALL2	2.40835	6.19926e-34	8.96495e-32
ABCA4	2.40396	4.37522e-08	6.13459e-07
AC009271.1	2.39437	2.64846e-05	0.000211408
CARMIL2	2.39401	4.24229e-10	7.89185e-09
COL11A2	2.3827	5.93026e-46	1.54593e-43
MAGEA1	2.37474	1.48308e-05	0.000125466
AC003092.1	2.37318	2.24135e-07	2.79808e-06
C15orf54	2.37317	0.000780032	0.00424677
CYP26B1	2.36779	1.61926e-08	2.41571e-07
MTRNR2L8	2.36289	0.000424629	0.00249045
CPT1A	2.36205	5.72314e-105	1.13387e-101
TRIM67	2.35893	0.00113752	0.00590758
DPYS	2.35645	0.00813714	0.0315547
ABCA1	2.35625	1.25993e-09	2.19348e-08
IFITM3	2.35176	6.26088e-13	1.66721e-11
MAP3K7CL	2.35127	0.0025925	0.0119838
PWWP3B	2.34822	6.32255e-23	3.86612e-21
AC006305.2	2.34761	0.000105871	0.000728051
SEMA3G	2.34539	6.23702e-07	7.13029e-06
LPL	2.34245	3.6457e-07	4.3669e-06
MYEOV	2.32964	3.49945e-49	1.05047e-46
STMN3	2.32069	1.20367e-30	1.38646e-28
RGS1	2.31647	6.1051e-27	5.14699e-25
PTGES3L	2.30331	0.000404496	0.00239363
AC119674.1	2.30134	0.00649016	0.0261135
AC009558.1	2.30105	0.00791047	0.0307842
PCDHB17P	2.30033	0.000514255	0.00294975
CASC15	2.29972	7.48066e-05	0.000532926
ACE2	2.29723	8.04151e-07	8.97569e-06
MYO3B	2.29644	2.56023e-19	1.21058e-17
LGI2	2.28664	1.57276e-25	1.16267e-23
EEF1A2	2.28594	7.08745e-34	1.01751e-31
FHAD1	2.28564	1.0697e-21	5.90332e-20
FGFR2	2.28008	5.616e-10	1.02832e-08
MC4R	2.27786	0.0107327	0.0395457
LINC01876	2.27041	0.000299595	0.00183707
AC091979.1	2.26641	2.25259e-36	3.71903e-34
SLC18A1	2.26593	7.14929e-23	4.34484e-21
TNFSF10	2.26331	0.00407806	0.0176138
AL390719.1	2.26045	6.36889e-08	8.6961e-07
THEM5	2.25082	1.06714e-08	1.63009e-07
LYZ	2.24425	4.2304e-16	1.54636e-14
HS3ST3B1	2.2377	5.29982e-05	0.000393259
PCDHB15	2.23294	4.49776e-31	5.30415e-29
LINC02320	2.23181	0.000424473	0.00249028
TREH	2.22981	0.0119785	0.0432511
KCNJ2	2.22739	1.15455e-14	3.71329e-13
PLAAT4	2.22343	0.00289372	0.0131582
CPA4	2.22241	0.00164094	0.00808917
CD74	2.22162	0.00129694	0.00663096
SMPDL3B	2.21951	3.12543e-20	1.5756e-18
TC2N	2.21475	5.7931e-25	4.09903e-23
CADM4	2.20634	2.58474e-37	4.33974e-35
MYH15	2.20428	0.0122364	0.0440216
SOCS2-AS1	2.1992	1.53608e-06	1.60342e-05
GRIK2	2.19268	1.24679e-31	1.55354e-29
IL7R	2.19063	5.92728e-07	6.79973e-06
FGF13-AS1	2.18927	0.00174979	0.00856395
OVAAL	2.18783	2.0342e-05	0.000166742
NLGN4X	2.18682	5.76635e-05	0.000424695
NEGR1	2.1856	0.00352611	0.0155866
NALCN	2.1843	1.63394e-25	1.2034e-23
RALYL	2.1838	0.000818125	0.00442982
B4GALNT1	2.17301	0.00076662	0.00418295
ITGAX	2.16417	2.3745e-20	1.20625e-18
SERPINA6	2.15427	8.58166e-24	5.6485e-22
ITIH5	2.15158	6.49273e-59	3.21585e-56
MAN1A1	2.14297	3.33178e-28	3.15833e-26
FREM1	2.13502	4.57322e-34	6.81238e-32
LINGO2	2.135	0.000625641	0.00350741
PCDHB18P	2.12884	5.12172e-07	5.9584e-06
DTX1	2.1259	2.99218e-07	3.64135e-06
GTF2IP6	2.12583	0.0139998	0.0491779
HHIP	2.11941	0.0110428	0.0405617
BTBD16	2.11158	1.70661e-05	0.000141826
C3orf18	2.11019	5.24188e-18	2.21433e-16
IL1RL1	2.10898	0.00815019	0.0315868
CDH19	2.10692	8.83669e-05	0.000617104
PLPP3	2.1042	8.90626e-62	4.90141e-59
LGI3	2.10063	4.14557e-20	2.05893e-18
METTL7A	2.10009	1.25211e-12	3.23005e-11
MTSS2	2.09372	1.52784e-27	1.36966e-25
AGAP2	2.09342	0.00823199	0.0318664
AL139081.1	2.08127	0.00181192	0.00882661
TENM1	2.07579	2.88398e-08	4.15243e-07
BRSK1	2.06782	9.7058e-51	3.20486e-48
AL645608.8	2.06579	0.00140392	0.00709193
AGPAT4	2.06409	2.22879e-39	4.12679e-37
UGT2B27P	2.06354	0.00446281	0.0190636
ITIH6	2.05983	1.303e-27	1.17877e-25
CFAP46	2.05115	0.0011381	0.00590879
LINC02475	2.0453	2.93736e-09	4.85362e-08
CCDC102B	2.04463	7.68818e-11	1.59329e-09
C1QTNF2	2.0412	0.0119469	0.0431635
PTPRB	2.03501	0.00173182	0.00848438
C17orf107	2.03405	6.28774e-05	0.000457556
ZNF295-AS1	2.03058	0.000446081	0.0026024
GUCY1A1	2.02224	0.00191469	0.00923863
TMEM184A	2.02095	0.00276666	0.0126532
SEMA6B	2.01943	0.00127727	0.00654727
LMO7	2.00858	2.3931e-26	1.91177e-24
VCAN	2.00517	1.46895e-23	9.44895e-22
DOK1	2.0001	1.05396e-20	5.49502e-19
TRIM6	1.99846	2.12704e-05	0.000173491
ETNPPL	1.98256	2.2626e-07	2.82025e-06
SLC9A7	1.97752	1.05315e-22	6.28465e-21
JAG1	1.97339	4.27881e-18	1.82305e-16
NPTX2	1.96994	1.051e-70	8.00863e-68
LINC00973	1.96312	6.97625e-06	6.36049e-05
ITGBL1	1.95733	5.19194e-06	4.89124e-05
GEM	1.95509	2.52588e-15	8.68798e-14
LINC01411	1.95508	0.000181832	0.00118307
CHI3L1	1.95383	1.77828e-07	2.25986e-06
NTS	1.95104	2.99568e-07	3.64194e-06
TESMIN	1.94029	6.32436e-10	1.14742e-08
SERPINA3	1.93541	1.16369e-07	1.52178e-06
SYT14	1.9343	1.50472e-18	6.65436e-17
GCSAML	1.93393	0.00161289	0.00797271
LINC01516	1.93359	1.42145e-05	0.000120918
NLRP3	1.9325	4.74233e-11	1.01768e-09
AC112229.3	1.92683	0.00123927	0.00636897
CHRM3	1.91374	1.61283e-31	1.99709e-29
MATN3	1.91284	8.05631e-22	4.47091e-20
CASP1	1.91283	4.42668e-16	1.61216e-14
AC007099.1	1.91269	0.000712923	0.00392782
HLX	1.90535	1.44482e-05	0.000122695
ANKRD29	1.90111	2.12238e-07	2.66637e-06
COL5A3	1.89409	0.00434924	0.0186307
TCTEX1D4	1.89334	1.64891e-05	0.000137551
CFAP73	1.89124	2.15411e-06	2.18857e-05
TMEM217	1.88646	0.00487404	0.0205238
IL1RAPL2	1.88211	0.00341969	0.0151976
FAM222A-AS1	1.88071	2.33264e-06	2.35667e-05
KLF4	1.87878	1.39811e-13	3.98553e-12
None	1.87503	0.00291132	0.0132352
NR4A2	1.87082	6.73777e-05	0.000486475
SARNP	1.8572	1.48319e-11	3.38536e-10
GPER1	1.85193	0.0137629	0.0484833
ST8SIA2	1.84781	0.00115004	0.00596423
PCDH10	1.84418	2.34654e-29	2.34797e-27
ENKUR	1.83907	9.65632e-07	1.05464e-05
MGAM	1.83679	0.00269128	0.012374
AZGP1	1.83257	4.80021e-11	1.02813e-09
GDF11	1.81974	4.9902e-26	3.84692e-24
SCN9A	1.81893	0.00336881	0.0150153
MT1F	1.81325	0.000681174	0.00376967
FJX1	1.81226	0.00147093	0.00735355
EWSAT1	1.80924	4.82382e-05	0.000361732
CYGB	1.80216	6.27337e-14	1.85782e-12
TNFRSF12A	1.80213	0.000310133	0.00189465
C22orf42	1.80199	0.00364725	0.0160469
KLHL3	1.79204	8.53092e-07	9.44743e-06
SP140L	1.78853	1.63328e-21	8.81704e-20
JCAD	1.78844	3.04206e-06	2.99549e-05
LAMB3	1.7844	7.95188e-30	8.42474e-28
ANXA3	1.78332	4.47131e-51	1.50145e-48
NXN	1.78236	7.33354e-15	2.40949e-13
UNC13A	1.78013	4.21878e-06	4.03975e-05
PLAUR	1.77207	1.05929e-41	2.25662e-39
AP005233.2	1.76924	0.0003696	0.00221492
AL122126.2	1.76342	0.00664049	0.0266049
AC093673.1	1.75398	8.03838e-18	3.35984e-16
LAMA3	1.75364	3.94345e-07	4.68671e-06
HTR7	1.75288	2.32518e-24	1.58304e-22
TRAF1	1.75259	1.48744e-21	8.11823e-20
LINC02202	1.74926	1.43759e-09	2.4853e-08
AC106786.1	1.74911	0.00183776	0.0089283
ZYX	1.7481	3.41972e-20	1.71958e-18
DCN	1.74691	3.89901e-29	3.86236e-27
TUFMP1	1.74682	4.98042e-06	4.69867e-05
CNTN4	1.74008	1.98894e-09	3.36506e-08
ZP3	1.73753	0.000324984	0.00197572
AC113361.1	1.73628	0.00352152	0.0155733
NOG	1.72674	6.92827e-09	1.07911e-07
MYLK3	1.7252	0.00221279	0.010453
TMEM132D-AS1	1.72363	2.49395e-43	5.81295e-41
DNAH5	1.72325	4.91627e-06	4.64478e-05
C2CD4D-AS1	1.71871	4.60429e-06	4.38125e-05
CHST7	1.71736	0.00251137	0.0116714
SOCS2	1.71271	3.69291e-10	6.96136e-09
AL031985.3	1.71021	8.672e-08	1.15231e-06
RNF157-AS1	1.70427	0.000663176	0.00368241
CCDC149	1.7041	3.42085e-12	8.4296e-11
CERKL	1.70391	2.0917e-62	1.18402e-59
TMC7	1.70029	0.00012094	0.00082198
DHRS2	1.6977	3.36727e-05	0.000261414
SYNGR3	1.69699	0.0012183	0.00627584
AC011944.1	1.68241	2.78869e-08	4.01814e-07
DIRC3	1.67837	0.0135098	0.0477533
RGS17	1.67236	2.25974e-15	7.81325e-14
OSBPL7	1.67204	1.58564e-18	6.99658e-17
RAD21L1	1.66887	0.000924682	0.00492174
CCDC70	1.66878	1.12855e-05	9.80222e-05
AC004884.2	1.66414	0.00295778	0.0134126
CSPG4P11	1.66313	0.00311849	0.0140411
SERPINA1	1.6625	1.63985e-10	3.2263e-09
DCBLD2	1.65767	6.41796e-32	8.1508e-30
LINC00649	1.65673	5.28717e-09	8.37996e-08
NYAP1	1.65632	0.00127847	0.00655006
LINC01852	1.65526	0.000308676	0.00188633
CTSS	1.65342	3.5976e-07	4.31676e-06
ZMIZ1-AS1	1.65036	3.116e-06	3.06373e-05
S100A6	1.64959	2.25392e-30	2.48082e-28
FCER1G	1.64802	7.51372e-23	4.55235e-21
None	1.64732	4.63598e-18	1.97099e-16
FBXL13	1.64604	1.18283e-19	5.70177e-18
SPP1	1.63882	3.93552e-09	6.39103e-08
AKR1C1	1.63879	7.49939e-07	8.41802e-06
C3	1.63245	0.0021783	0.0103122
ISG15	1.63037	1.22443e-24	8.42308e-23
MCAM	1.63031	2.09022e-47	5.83261e-45
None	1.62484	5.92771e-22	3.34586e-20
RN7SL263P	1.62297	0.000771794	0.0042077
EBF1	1.61537	4.48084e-20	2.21936e-18
TNFAIP6	1.61463	1.85882e-20	9.49148e-19
PRCD	1.61448	0.00100168	0.00528223
PTPRH	1.61167	1.65868e-09	2.82841e-08
SQOR	1.61098	1.74212e-07	2.21676e-06
ZFP69B	1.60398	5.83261e-14	1.73247e-12
LSAMP	1.60322	1.36833e-39	2.60667e-37
BCAS4	1.60021	0.000287561	0.00177275
TCAF2	1.59676	0.000419023	0.00246461
SLC12A7	1.5961	1.33983e-42	3.05112e-40
AC090673.1	1.59143	0.00538448	0.0223174
MAPT	1.59121	2.01878e-17	8.24663e-16
ATP1B1	1.59096	2.99268e-45	7.41137e-43
None	1.5906	0.00364613	0.0160456
DDR1	1.59021	0.000782621	0.00425853
PTGER4	1.58786	3.39591e-05	0.000263223
SFMBT2	1.5872	4.22742e-18	1.80504e-16
ZNF669	1.58195	2.50178e-05	0.000200588
PDE2A	1.57953	0.00831932	0.0321229
RAB27B	1.57083	1.56531e-12	3.99639e-11
F12	1.56836	6.75032e-06	6.1801e-05
KCP	1.5609	8.56948e-05	0.000600136
MIR100HG	1.56014	5.62223e-07	6.49491e-06
JAK3	1.559	0.010234	0.03804
RPH3AL	1.55731	0.00275965	0.0126385
KCND1	1.55503	0.00593052	0.0242109
THBS1	1.55427	2.24187e-05	0.000181735
CABCOCO1	1.55286	0.00265377	0.01223
LINC02166	1.55174	0.00858092	0.0329387
ST6GALNAC3	1.55122	7.06928e-15	2.33039e-13
RARRES2	1.54999	7.27919e-08	9.83062e-07
PAOX	1.54541	1.36023e-06	1.43574e-05
CAPN12	1.54206	0.00279659	0.0127722
STING1	1.53798	5.88416e-11	1.23953e-09
GABRG2	1.53574	2.55297e-07	3.15726e-06
ITPKA	1.53572	4.93583e-14	1.49211e-12
KIAA0319	1.53456	8.71441e-08	1.1564e-06
CNTN6	1.53387	0.00452593	0.0192875
SERPIND1	1.53268	0.00208998	0.00994395
CREB3L2	1.53188	6.07442e-35	9.47609e-33
VDAC1P2	1.52491	0.00619234	0.0251347
B3GALT5	1.52383	0.000127532	0.000862045
KLF8	1.52036	4.51124e-14	1.36661e-12
RADIL	1.51905	0.00220044	0.0104021
SLC17A7	1.51579	2.74684e-06	2.73469e-05
IFIT2	1.51255	1.04048e-11	2.40536e-10
ZNF883	1.50969	9.68328e-12	2.24643e-10
LINC01239	1.50377	1.41511e-21	7.74479e-20
AC005618.1	1.50234	0.00518686	0.0216205
GPR158	1.50072	1.05331e-06	1.14096e-05
LINC01013	1.49946	1.90174e-07	2.40596e-06
SERGEF	1.49505	3.05112e-44	7.28299e-42
TIMP1	1.49323	9.78888e-39	1.73158e-36
CTTNBP2	1.49125	2.88761e-28	2.75044e-26
PMAIP1	1.49064	6.71555e-15	2.22862e-13
AC016831.1	1.48987	0.000422566	0.00248055
ROBO2	1.48594	8.67232e-19	3.94073e-17
PHYHIP	1.48337	2.22e-06	2.25205e-05
PGGHG	1.47936	2.54249e-22	1.48152e-20
HECW2-AS1	1.4731	3.74973e-42	8.2544e-40
TGFA	1.47173	1.69275e-29	1.73765e-27
MYADM	1.46455	3.34611e-12	8.26598e-11
PTPRE	1.46356	7.4744e-06	6.75487e-05
LAMC2	1.46131	0.000535525	0.00305847
GLRX	1.46007	8.82949e-14	2.57629e-12
ANKRD24	1.45939	0.00131836	0.00671965
CAMK1G	1.4584	5.73037e-05	0.000422202
UBA7	1.4504	4.05381e-05	0.000308663
None	1.447	6.34089e-05	0.000461011
ZFPM2-AS1	1.44551	3.88283e-05	0.00029667
IL27RA	1.4422	5.34853e-15	1.78693e-13
AC114491.1	1.44185	0.00487664	0.0205304
ZMYND15	1.44099	0.00276172	0.0126444
AC005586.2	1.43993	6.2497e-05	0.000455704
ITGA4	1.43748	4.13382e-52	1.51665e-49
AL139805.1	1.43665	0.00200613	0.00960791
LRRC20	1.43418	2.25762e-25	1.65659e-23
MAF	1.43005	2.8015e-06	2.78492e-05
CDKN2B	1.42921	1.95138e-16	7.30825e-15
SERPINB6	1.4259	1.66538e-56	7.85581e-54
SNAPC1	1.41596	1.85501e-30	2.05315e-28
SLC37A2	1.4127	7.30689e-22	4.0664e-20
None	1.41091	0.00579375	0.0237455
LUM	1.40939	3.45259e-31	4.12064e-29
OMG	1.40516	1.79666e-05	0.000148872
PCDHGA4	1.40421	9.04035e-06	8.02453e-05
ADRB1	1.40377	0.000412653	0.0024334
ENC1	1.40317	7.34436e-12	1.73428e-10
CTSE	1.40227	0.00360082	0.0158708
TPCN2	1.40084	1.9794e-12	4.99566e-11
MAP3K5	1.39783	2.65758e-15	9.12512e-14
DNER	1.39671	7.86539e-07	8.79893e-06
SERPINE2	1.39527	7.57823e-16	2.74479e-14
TUBB7P	1.3946	0.0058875	0.024075
LURAP1L-AS1	1.39448	6.38499e-05	0.000463708
TBX3	1.39253	4.3304e-26	3.36447e-24
AADAT	1.39235	5.67229e-21	2.98089e-19
DLEU2L	1.38973	2.89544e-06	2.86823e-05
SUGT1P1	1.38948	0.000954506	0.00505228
ELFN1	1.38442	0.00146629	0.00733403
SYTL4	1.38183	8.49909e-13	2.24512e-11
IQCK	1.38093	4.51533e-17	1.78558e-15
C11orf96	1.3803	1.24248e-05	0.000106933
L3MBTL4-AS1	1.38019	0.010298	0.0382281
TNFSF9	1.37838	1.60154e-21	8.69308e-20
AURKC	1.37568	0.0127041	0.0453778
CD55	1.37556	6.76444e-35	1.04701e-32
HIF1A	1.37512	1.20843e-31	1.51528e-29
TBC1D2	1.37475	0.000125323	0.000848274
HS3ST1	1.37145	2.92996e-09	4.84661e-08
NDRG1	1.37074	4.59536e-20	2.27041e-18
RLBP1	1.37059	1.04902e-06	1.13694e-05
RTL5	1.36773	1.83835e-05	0.000151946
AL049836.1	1.36596	0.00972904	0.0365406
TBXAS1	1.36367	2.653e-12	6.60318e-11
OCLN	1.36058	5.45197e-06	5.10707e-05
RPSAP19	1.3569	8.45935e-05	0.000593683
GPRIN3	1.35043	3.34629e-10	6.36244e-09
FOXR1	1.34802	0.00581458	0.023821
ANTXR2	1.34706	2.31732e-20	1.18023e-18
PCDHGB3	1.34639	0.00123217	0.00633578
AC022031.2	1.34601	0.00386996	0.0168809
ARHGEF10L	1.34088	5.8896e-20	2.88824e-18
C2CD2L	1.33841	2.28295e-26	1.83861e-24
SUDS3P1	1.33515	0.0116291	0.0422899
FGFRL1	1.33397	5.08877e-22	2.92228e-20
PARM1	1.33326	0.0127583	0.0455438
LMOD3	1.33299	0.0011457	0.0059436
AC068234.2	1.33038	8.9187e-07	9.83838e-06
GSAP	1.3303	3.32461e-11	7.2621e-10
ACTBP7	1.33025	0.00293917	0.0133343
CDH2	1.32839	6.02713e-34	8.78011e-32
PNLIPRP3	1.32748	3.57449e-10	6.76388e-09
PAEP	1.32668	0.00469577	0.0199043
LOXL3	1.32655	2.08526e-19	9.93107e-18
C5orf47	1.3264	0.000943327	0.00500514
CTNNA2	1.32462	0.000764255	0.00417119
FOSL1	1.32367	7.76251e-06	6.9837e-05
PCDHGB2	1.32149	5.81458e-07	6.6937e-06
SYN1	1.31948	7.77302e-05	0.000551375
HAS3	1.3193	9.02407e-08	1.19509e-06
SLC35E1P1	1.31909	0.00497949	0.0208835
ATP6V0E2-AS1	1.31908	6.98135e-10	1.25855e-08
RPL13AP20	1.31837	0.00403301	0.0174611
AL356489.2	1.31708	0.00523826	0.0218163
ENTHD1	1.31688	7.30332e-06	6.62819e-05
DNAH7	1.3147	2.70788e-12	6.73131e-11
AL162725.2	1.31397	1.90959e-08	2.82756e-07
GBP3	1.3129	3.60763e-20	1.80491e-18
AGRN	1.31143	1.48148e-25	1.09929e-23
CDR2L	1.31106	2.08922e-05	0.000170687
FANK1	1.31036	7.02181e-05	0.000504959
AC007780.1	1.30925	0.00152375	0.00759077
FXYD3	1.30819	9.74027e-15	3.15833e-13
ANKUB1	1.3065	3.93197e-05	0.000300193
ZNF813	1.30383	7.3205e-07	8.24523e-06
VEGFA	1.30159	3.30404e-05	0.000257614
HOXD9	1.29822	0.000174903	0.00114211
PLK3	1.29071	7.27165e-05	0.000520094
C9orf116	1.28991	5.62833e-08	7.74364e-07
GRB10	1.28597	5.45317e-20	2.68085e-18
MDGA1	1.28253	0.000199206	0.00128332
ZNF215	1.28104	1.37989e-10	2.74482e-09
KCNIP2	1.27944	7.98935e-08	1.07022e-06
CDC42EP3	1.27933	1.98771e-17	8.13647e-16
RSPH9	1.27516	9.94269e-09	1.52347e-07
C6orf99	1.27185	0.00974934	0.0365987
AKR7A3	1.26765	0.000354194	0.00213486
TMEM54	1.26715	1.17167e-14	3.76225e-13
SEMA3C	1.26491	1.95084e-15	6.78072e-14
TTC9B	1.26405	0.00275231	0.0126166
HMGA2	1.25795	3.47809e-15	1.17791e-13
FAM184A	1.25463	9.73207e-12	2.25511e-10
TIE1	1.25255	0.000345059	0.00208742
PIK3IP1	1.25232	0.00751584	0.0294451
AL133372.3	1.25071	0.00104431	0.00547932
STRIP2	1.24936	2.4003e-27	2.09492e-25
CCND1	1.24716	5.26356e-05	0.000390861
NCAM1	1.24498	1.70263e-30	1.89509e-28
IQUB	1.24355	2.28909e-06	2.31503e-05
CREB5	1.24266	1.51486e-42	3.4105e-40
RPL23AP82	1.24186	5.45631e-14	1.62802e-12
AC020907.1	1.24057	0.000569528	0.00322939
PTPRD	1.23938	6.44721e-11	1.35166e-09
DGKE	1.23671	3.43503e-12	8.454e-11
CFAP70	1.23602	0.00308031	0.0139014
ENPP1	1.23421	3.07861e-19	1.45223e-17
ARNTL2	1.23298	2.1677e-16	8.06212e-15
HOXC8	1.2277	8.03134e-13	2.12439e-11
PRDM6	1.22696	0.0001788	0.00116489
RASGRF1	1.2268	1.2189e-40	2.46417e-38
LRRC61	1.22643	1.28076e-28	1.24384e-26
TGFB1I1	1.2238	5.90956e-06	5.48128e-05
RPL35P2	1.22155	3.11793e-05	0.000243967
KITLG	1.22133	2.51902e-09	4.21155e-08
SLC30A2	1.22094	0.012613	0.0451055
UGT2B26P	1.2197	4.06659e-08	5.71804e-07
NPAS1	1.21897	3.87913e-31	4.60199e-29
ZNF311	1.21886	0.00054726	0.0031165
SEZ6L2	1.21818	3.91813e-28	3.69648e-26
SLCO3A1	1.21392	1.08508e-34	1.65366e-32
FNBP1P1	1.20859	0.000268042	0.00166576
NFKBIZ	1.20839	0.000232303	0.00146566
AC080112.2	1.20587	0.000196267	0.00126701
BX322639.1	1.20514	2.15631e-28	2.06381e-26
DTNA	1.20095	2.60211e-07	3.21403e-06
VAMP5	1.20013	2.13585e-07	2.67819e-06
GGACT	1.19981	0.00164791	0.00811647
RNF157	1.19883	1.79909e-17	7.41029e-16
CLIP2	1.19697	0.00108519	0.00566677
PSPN	1.19639	0.00426595	0.0183135
AL513318.1	1.19508	0.000729575	0.00400667
AC010163.1	1.19377	2.35028e-11	5.23777e-10
EPHA3	1.19127	5.31889e-10	9.7753e-09
APOL1	1.18964	0.000222401	0.00141179
AL157937.1	1.188	6.9949e-07	7.9145e-06
USP53	1.18764	9.59873e-24	6.29702e-22
OXCT2	1.18741	5.97757e-05	0.000438296
PLEKHA7	1.18715	4.39556e-13	1.18322e-11
RAB31	1.18692	0.00997875	0.0372525
MIA	1.18496	0.0037276	0.0163496
SPATA13	1.18357	9.15352e-19	4.12158e-17
ZNF385A	1.1825	2.58876e-14	8.02638e-13
GAD1	1.17919	4.27093e-07	5.03588e-06
BMP6	1.17893	0.0089156	0.0339815
P2RX4	1.17356	1.44989e-16	5.52409e-15
MLKL	1.17286	5.99383e-06	5.54646e-05
PKD1L2	1.17219	0.00262007	0.0120915
MBOAT1	1.17117	3.29443e-26	2.60037e-24
LRRC75A	1.17009	1.00303e-05	8.81245e-05
GBP1	1.16831	7.30644e-12	1.72739e-10
TRPM8	1.16549	3.16927e-16	1.16927e-14
CFHR4	1.16511	0.000403012	0.00238699
None	1.16417	8.29398e-07	9.23762e-06
PHLDA2	1.1636	2.13864e-11	4.78765e-10
NHLRC1	1.16186	2.36428e-13	6.57881e-12
None	1.16002	0.00537861	0.0223024
LINC01234	1.15997	1.71934e-05	0.000142765
NUAK1	1.15606	6.38335e-05	0.000463708
ZNF620	1.1555	2.63668e-06	2.63695e-05
ZMIZ1	1.15137	1.04683e-19	5.07087e-18
KLC3	1.15026	0.00461085	0.0195946
TMEM255B	1.14939	3.18868e-13	8.78637e-12
UCP3	1.14706	0.000171095	0.0011202
RND3	1.14509	0.000249525	0.00156344
IKZF2	1.14507	0.0131509	0.0466934
PPP1R9A	1.14418	7.6879e-15	2.51756e-13
MTUS1	1.13262	1.45961e-25	1.08713e-23
CLUL1	1.12909	0.00272261	0.0125007
LCTL	1.12845	0.00164383	0.0081013
HOXB-AS1	1.1283	0.0106878	0.0394022
CRYAB	1.12775	0.000646682	0.00360294
MRPS6	1.12691	2.25863e-23	1.4251e-21
GCC2-AS1	1.12661	0.00671563	0.0268399
TEAD2	1.1248	2.94767e-10	5.63699e-09
TLE4	1.12349	7.92629e-07	8.85706e-06
RIMS2	1.12302	2.08476e-11	4.67761e-10
EMB	1.12169	2.72665e-18	1.17436e-16
CHPF2	1.12001	9.08232e-10	1.61236e-08
PLXNA3	1.11781	3.39743e-14	1.04356e-12
SIGLEC17P	1.11585	0.0121399	0.0436983
DRP2	1.1155	0.00606374	0.0246835
C3orf67	1.115	1.81474e-21	9.76999e-20
PLAGL1	1.11492	1.3228e-14	4.22698e-13
ARRDC3	1.112	3.91059e-13	1.06132e-11
FBLN5	1.11151	3.31645e-14	1.02027e-12
None	1.11089	0.00320044	0.014365
FHDC1	1.11087	0.00190956	0.00921638
TLCD4	1.11047	2.25616e-16	8.37059e-15
ANKH	1.10946	7.61396e-27	6.33814e-25
ACTR3C	1.10774	2.14683e-14	6.71928e-13
DKK1	1.1072	0.000292395	0.00179849
GAPLINC	1.10719	6.76012e-11	1.41278e-09
LIMCH1	1.10612	3.35165e-18	1.44041e-16
ZNF536	1.10583	0.00102707	0.00539714
CNN2	1.10377	8.74024e-20	4.24416e-18
ZFR2	1.10313	2.21364e-05	0.000179888
CLK3P2	1.10115	0.00632489	0.0255732
SNAI1	1.10082	4.27271e-09	6.88779e-08
RTN2	1.1008	2.54957e-08	3.70323e-07
AC243960.3	1.10079	0.0132632	0.0469822
PRKN	1.10036	0.0124004	0.0444421
RARA	1.09708	1.27618e-13	3.65901e-12
ZNF799	1.09354	0.00386464	0.0168648
SLC44A2	1.09121	1.7152e-08	2.55308e-07
TSHZ2	1.08724	0.000387374	0.00231002
AC034236.1	1.08671	0.00059553	0.00335952
M1AP	1.08661	0.00130004	0.00664337
GBP2	1.08601	2.38398e-11	5.30689e-10
PELI1	1.08489	5.98036e-19	2.76829e-17
DSCR8	1.08452	1.07043e-08	1.63385e-07
LEPR	1.08238	1.6443e-05	0.000137281
PDE4B	1.07985	2.07144e-27	1.82397e-25
CFAP69	1.07888	2.15347e-08	3.151e-07
AC102953.2	1.07763	0.000462328	0.00268369
LRRC8B	1.07424	2.44029e-27	2.12049e-25
COL9A2	1.07181	5.24066e-07	6.08605e-06
MCOLN3	1.06927	1.75924e-10	3.44749e-09
HSPA6	1.06686	5.87002e-07	6.74576e-06
HPN-AS1	1.06487	0.00718483	0.0283444
SORCS1	1.06411	1.53618e-20	7.90515e-19
PRKCA	1.06326	1.43482e-05	0.000122003
CA11	1.0626	1.14194e-06	1.22226e-05
MTRNR2L2	1.06163	0.0112834	0.0412598
TRPM3	1.0601	3.15362e-07	3.80972e-06
PPIL6	1.05454	2.84181e-06	2.81932e-05
MT-RNR2	1.05414	0.00656725	0.0263702
SLC20A1	1.05362	5.42139e-14	1.62004e-12
LINC00239	1.05256	0.000729663	0.00400667
SMOX	1.0518	2.01893e-06	2.0618e-05
PDE4D	1.05085	2.52479e-10	4.86587e-09
LRRC56	1.0502	9.58434e-06	8.46566e-05
BMP8A	1.04879	0.00011453	0.000781628
ANO4	1.04801	3.27526e-13	8.99994e-12
BBOF1	1.04786	0.0100515	0.0374535
C16orf46	1.04718	1.09056e-05	9.51392e-05
LAT2	1.04711	0.00186795	0.00905943
UBA52P6	1.04705	0.0138674	0.0487909
PGF	1.04534	3.44614e-05	0.000266491
SLC35F2	1.04363	2.84155e-14	8.78266e-13
PAK3	1.04168	0.0126151	0.0451055
C1S	1.04161	7.60203e-08	1.02457e-06
SHC4	1.04148	3.44847e-09	5.6547e-08
None	1.03812	0.00171649	0.00841549
FUCA1	1.03485	6.16166e-22	3.46804e-20
BEND3P1	1.03433	0.000165564	0.00108723
BEND3P2	1.03385	0.00401514	0.017418
RUNX2	1.03273	0.00134479	0.00684381
C2CD3	1.03249	4.35392e-13	1.1736e-11
ARL4C	1.03214	1.6838e-15	5.90711e-14
FOSB	1.03063	4.85849e-05	0.000363918
MRO	1.02918	3.51529e-05	0.00027152
C2CD2	1.02832	6.96379e-23	4.24513e-21
AC009506.2	1.02668	0.00412479	0.0177846
NEDD9	1.0249	7.01954e-18	2.94019e-16
PPME1	1.02322	1.95126e-37	3.30413e-35
CHSY3	1.02306	1.35407e-08	2.04162e-07
DUSP6	1.02295	8.94013e-19	4.05313e-17
PCSK4	1.02155	0.00735561	0.0289031
PDGFRL	1.02062	5.92619e-12	1.41287e-10
EFCAB6	1.01999	1.32334e-05	0.000113155
SMAGP	1.01932	3.39507e-10	6.44901e-09
GAS2L1	1.01855	6.52333e-20	3.19111e-18
MTRNR2L12	1.0169	0.00298269	0.0135162
FAM20C	1.01648	0.0139014	0.0488843
PRKAA2	1.01519	2.9555e-10	5.64651e-09
CASC1	1.01148	0.00134355	0.00683928
ARHGEF40	1.01093	3.92285e-11	8.52188e-10
ARMC9	1.01049	0.00154092	0.0076513
CBLB	1.01036	1.11659e-12	2.90694e-11
CD200	1.00665	8.29311e-25	5.78532e-23
WDFY2	1.00566	2.22806e-18	9.68033e-17
MAP2K3	1.00434	0.0114225	0.0416687
B4GALNT3	1.00301	2.45676e-12	6.13929e-11
DSCR4	1.00235	0.00247828	0.0115447
KIF6	1.00171	3.93427e-13	1.06629e-11
HOXB2	1.00112	1.51256e-09	2.60129e-08
LINC01711	0.998792	7.26106e-06	6.59286e-05
AP001025.1	0.998549	5.02941e-08	6.96802e-07
ICAM5	0.997791	4.76795e-05	0.000357813
LLGL2	0.997698	1.34136e-12	3.4513e-11
SERINC5	0.996808	2.23295e-14	6.96682e-13
ZNF396	0.995996	1.0265e-06	1.11497e-05
PLEKHB1	0.992467	1.38584e-09	2.40003e-08
KLF9	0.991802	1.21799e-10	2.45731e-09
AFAP1	0.991349	1.07886e-06	1.1646e-05
TMEM200C	0.990322	0.00368395	0.0161868
GLCCI1	0.989019	2.4982e-10	4.81931e-09
ZDHHC23	0.987623	9.02624e-16	3.24552e-14
NMB	0.98746	0.00233919	0.0109664
LINC01694	0.98341	0.00418613	0.0180177
RELB	0.982876	6.47282e-05	0.000469226
TMEM158	0.981763	1.33131e-07	1.72956e-06
TPK1	0.981335	3.30651e-05	0.000257705
RNF128	0.981238	2.50883e-11	5.57231e-10
ERRFI1	0.977767	1.46548e-10	2.90342e-09
H2BC15	0.97704	0.0076085	0.0297375
MMP16	0.974999	1.5149e-29	1.56318e-27
GALNT12	0.974888	9.77714e-17	3.76858e-15
PARP12	0.974717	1.87066e-10	3.65138e-09
PHLDA1	0.973683	2.92388e-22	1.6938e-20
ADORA2B	0.972554	0.00634453	0.0256317
MTMR7	0.971537	0.00197633	0.00949446
LRRC8C-DT	0.969898	1.70309e-05	0.000141712
LGMN	0.968899	3.03267e-11	6.68335e-10
LTBP3	0.968871	2.03065e-05	0.00016652
CD22	0.967602	0.00720235	0.028391
LINC01881	0.967271	0.00214854	0.0101932
FGF13	0.967014	7.14621e-15	2.35184e-13
PCDHGA1	0.964117	0.00198475	0.00952412
UPP1	0.963495	1.95352e-06	2.0012e-05
MMP15	0.962349	4.2958e-11	9.26098e-10
LRRC8C	0.961864	1.19686e-24	8.26205e-23
ITGB3	0.960347	4.19971e-24	2.8015e-22
PCDHGA6	0.960264	0.0091294	0.0345967
PLEKHH2	0.959455	9.48773e-10	1.6787e-08
GNS	0.959428	6.11146e-25	4.29363e-23
KCNC3	0.958399	4.85722e-11	1.03921e-09
ERBB4	0.955943	0.0114493	0.0417512
MAT1A	0.955491	0.000197448	0.00127365
WLS	0.954593	4.86623e-22	2.80261e-20
AC010260.1	0.953754	5.87519e-05	0.000431908
ARHGAP20	0.949356	4.03204e-12	9.82568e-11
IL12A	0.948377	0.0097513	0.0365987
ATL1	0.947697	1.31377e-12	3.3847e-11
PSD4	0.947677	0.00338901	0.0150816
AMOTL1	0.946922	1.24035e-06	1.31975e-05
ABRAXAS1	0.946019	1.15892e-12	3.00531e-11
CDH24	0.944914	1.75351e-12	4.44253e-11
GALNT7	0.941854	4.92762e-33	6.73282e-31
TFPI	0.939165	0.000414037	0.00243916
BTBD19	0.938889	6.51483e-08	8.86483e-07
LAMA4	0.938752	2.78173e-15	9.51841e-14
SLC41A2	0.937864	6.63376e-05	0.00048019
ARHGAP29	0.93694	5.51472e-13	1.47247e-11
OSMR	0.936801	1.25175e-09	2.18115e-08
EPHA4	0.93626	3.08934e-27	2.66113e-25
GCH1	0.935864	8.84202e-12	2.06092e-10
AL590617.2	0.935026	5.76124e-06	5.36381e-05
ABLIM1	0.934837	0.000124939	0.000845997
CD82	0.934537	2.64176e-07	3.25894e-06
OSBPL3	0.934301	1.27443e-15	4.5412e-14
PARP4	0.933661	5.54442e-30	6.00252e-28
MAMLD1	0.933603	0.000390367	0.0023232
RTN4	0.932221	6.42334e-08	8.75236e-07
TNC	0.932213	3.12644e-19	1.4678e-17
TSPAN1	0.9321	1.54724e-08	2.31525e-07
PPP1R18	0.930726	7.58108e-11	1.57438e-09
OST4	0.929861	1.1095e-10	2.25219e-09
DUBR	0.929785	1.25476e-08	1.8991e-07
PDGFD	0.928819	2.83065e-07	3.46606e-06
AL139383.1	0.928488	5.14016e-05	0.000382414
WDR63	0.927679	8.42464e-05	0.000591747
KLC2	0.927162	4.04564e-16	1.48156e-14
GAL3ST4	0.927105	0.00148667	0.00742658
PID1	0.926221	1.60289e-07	2.05146e-06
SPTBN2	0.926073	9.51549e-06	8.41611e-05
FICD	0.923543	3.72743e-08	5.28995e-07
PCDHB3	0.922459	0.0125642	0.0449675
CASQ2	0.920291	0.000744798	0.00407397
STARD13	0.920059	5.83117e-12	1.39378e-10
LINC00622	0.919698	0.000475927	0.00275542
ITPRIP	0.919178	0.00767502	0.0299739
APH1B	0.918944	2.27352e-06	2.30164e-05
TES	0.918034	9.05485e-17	3.49697e-15
KCNH8	0.913776	0.00036056	0.0021673
COL25A1	0.913645	4.62159e-05	0.000347508
ADGRG6	0.912526	1.40161e-27	1.26221e-25
ONECUT2	0.911404	3.81181e-09	6.2054e-08
VAC14	0.910658	4.11804e-19	1.91969e-17
KCNN4	0.908824	2.23878e-08	3.27084e-07
ZNF629	0.908631	0.00646033	0.0260252
ZNF204P	0.906155	0.00234538	0.0109928
LRRIQ1	0.904759	0.0020068	0.00960821
CLSTN3	0.898804	1.38515e-08	2.08056e-07
LRRC6	0.897505	3.05921e-05	0.000240227
TMEM87B	0.89712	1.95664e-13	5.49077e-12
MME	0.894205	1.52716e-09	2.62184e-08
EFCAB13	0.893002	0.00124775	0.00640755
EHBP1	0.892494	4.13153e-27	3.54346e-25
MFSD6	0.892379	5.50413e-13	1.47163e-11
FBXL16	0.892303	1.03165e-05	9.05186e-05
PERM1	0.890309	0.00923995	0.0349635
AGMO	0.889556	9.79136e-05	0.000678749
FAM221A	0.889432	1.15403e-05	9.98028e-05
HECW2	0.888643	0.011835	0.0428657
CC2D1A	0.88843	2.41686e-16	8.95006e-15
DGLUCY	0.886578	1.42157e-14	4.53529e-13
SLC38A2	0.886473	3.40343e-10	6.45869e-09
ZNF280A	0.886028	0.00150071	0.00748728
SPA17	0.885915	0.00291429	0.0132426
FRMD5	0.885338	8.2411e-08	1.09948e-06
UGT2B7	0.885093	2.76564e-07	3.39274e-06
DMRTA1	0.884898	2.81236e-07	3.44793e-06
EPHB3	0.883214	5.19926e-05	0.000386521
PCDHB13	0.88244	1.17727e-06	1.25804e-05
SULT1A1	0.881938	0.000528124	0.00302142
FNDC3A	0.881733	4.45892e-25	3.1777e-23
IFIT3	0.880533	7.66003e-14	2.25164e-12
STK17B	0.879254	1.98658e-19	9.5068e-18
EFHC1	0.879128	5.88605e-07	6.76026e-06
NAPEPLD	0.87729	8.17043e-19	3.72978e-17
C3AR1	0.876061	2.70832e-05	0.000215664
RHBDF1	0.874496	6.61136e-15	2.20142e-13
RHOC	0.874039	1.83251e-13	5.17176e-12
CHN1	0.872946	9.69592e-14	2.81665e-12
SMARCA1	0.86973	1.28618e-08	1.94369e-07
AC124798.1	0.869661	0.000536915	0.00306375
ELFN1-AS1	0.869402	5.54854e-05	0.000410099
LINC-PINT	0.869398	1.32827e-06	1.405e-05
FBXO36	0.868662	9.90303e-07	1.0792e-05
ZNF391	0.8685	6.18938e-07	7.07991e-06
CA13	0.868456	3.56046e-06	3.45445e-05
MT-TP	0.867467	0.0054304	0.0224655
FKBP9	0.867115	3.76867e-24	2.52246e-22
KIF13B	0.86656	1.7498e-16	6.61586e-15
IL24	0.864387	6.25719e-05	0.000455931
NRIP3	0.863137	1.93521e-06	1.98758e-05
RNF32	0.860599	1.12616e-05	9.78576e-05
CTSL	0.860463	1.08547e-08	1.65299e-07
SPRY4	0.859946	9.80914e-15	3.17547e-13
GLB1L2	0.85892	1.21546e-27	1.10462e-25
MAP1A	0.858016	3.60743e-09	5.88234e-08
OPHN1	0.853762	4.61378e-13	1.23692e-11
AL135905.1	0.852992	0.000634376	0.00354835
KIAA0040	0.852757	2.39381e-05	0.000192868
ERAP2	0.852412	1.97781e-14	6.25363e-13
DYNLT3	0.852318	1.19099e-23	7.73637e-22
AK7	0.849872	0.000373836	0.00223759
ITGA5	0.848573	0.00238391	0.0111628
ABCB9	0.846371	7.14277e-08	9.66101e-07
CCDC113	0.84629	6.27995e-07	7.17109e-06
SH3KBP1	0.845791	3.57614e-13	9.77247e-12
AHR	0.844307	8.13919e-11	1.67623e-09
AC021078.1	0.844005	9.48991e-10	1.6787e-08
TAF7	0.843736	1.26138e-25	9.50207e-24
CDKL1	0.843416	7.14369e-05	0.000512751
PCCA	0.842438	4.45986e-09	7.16616e-08
AC010601.1	0.841495	0.00700492	0.0277896
ST6GALNAC4	0.840268	2.10773e-09	3.55693e-08
PROS1	0.838876	6.81996e-19	3.14226e-17
TBX2	0.838546	7.72513e-09	1.19851e-07
RASSF7	0.837259	0.000210579	0.00134754
MAN1C1	0.836559	5.49863e-06	5.14348e-05
CCL20	0.836444	0.00158013	0.00783028
ZSWIM6	0.836362	3.83653e-07	4.57336e-06
PLPP2	0.835418	0.000104646	0.000720876
ADGRL2	0.83293	2.03629e-12	5.13269e-11
PDE1C	0.830462	0.00208879	0.0099407
PIWIL2	0.827776	1.69538e-05	0.00014113
STON1	0.827136	0.00861657	0.03305
NCR3LG1	0.827136	1.07864e-06	1.1646e-05
HBEGF	0.823757	4.97626e-07	5.80199e-06
NLRP1	0.823554	3.21906e-08	4.61142e-07
LINC02762	0.823382	6.74249e-09	1.05432e-07
PLEKHO1	0.822649	2.91673e-07	3.55827e-06
LINC00630	0.821188	0.0110435	0.0405617
LMNTD2	0.821064	0.0053261	0.0221078
NPL	0.819255	6.79251e-11	1.41805e-09
CCDC96	0.818758	0.00678748	0.027057
ZNF585B	0.816712	7.28021e-07	8.20452e-06
NUCB2	0.816582	6.55411e-22	3.66891e-20
OSCP1	0.815399	1.9661e-07	2.4858e-06
FRMD8	0.81534	0.00907384	0.0344521
PCOLCE	0.815175	0.000310628	0.00189709
NME7	0.813369	5.19432e-11	1.10775e-09
TBC1D19	0.812923	1.21209e-08	1.83874e-07
BMP1	0.809725	5.99898e-08	8.22918e-07
AC025171.2	0.808459	0.0022294	0.0105139
ODC1	0.808215	7.78478e-35	1.1956e-32
LRGUK	0.807002	1.00042e-10	2.03913e-09
MAPK12	0.806796	3.05253e-16	1.1283e-14
LINC00326	0.806436	2.61875e-05	0.000209204
PHEX	0.806035	2.8792e-05	0.000227625
NT5DC3	0.805234	9.7789e-09	1.49953e-07
TCTN2	0.803156	1.93212e-17	7.92527e-16
GET4	0.802226	0.008673	0.0332102
RAB11FIP4	0.800351	1.67255e-12	4.25919e-11
CXCL16	0.799648	9.25503e-12	2.1496e-10
TMTC2	0.799497	3.58916e-08	5.1047e-07
C19orf57	0.799468	1.62483e-09	2.77989e-08
ZNF521	0.796078	7.55388e-12	1.77952e-10
USP43	0.794143	0.00678268	0.0270488
RSPH3	0.79399	8.00579e-11	1.65048e-09
KCNK13	0.793195	0.00440661	0.018848
TRIM25	0.792952	1.11317e-14	3.58604e-13
ZNF563	0.792115	0.00161999	0.00800382
SMC1B	0.79086	6.39783e-05	0.00046447
ZNF140	0.789662	0.00285672	0.0130199
DNAJB9	0.789364	4.5159e-06	4.3014e-05
PLEKHN1	0.788926	3.8632e-06	3.71903e-05
TNS2	0.787602	1.19338e-05	0.000102976
LINC00963	0.787299	1.9374e-16	7.28346e-15
EN2	0.786896	9.65215e-06	8.51418e-05
DDAH2	0.786856	2.43034e-09	4.0805e-08
MIR3681HG	0.786412	0.000209234	0.00134107
YPEL4	0.785316	0.000443009	0.00258677
SAMD15	0.785135	0.00885485	0.0337955
CSPG4	0.785025	1.28499e-11	2.94997e-10
ZFYVE27	0.784253	7.37784e-09	1.14643e-07
NEK10	0.783985	4.29343e-06	4.10528e-05
AL391244.2	0.783336	1.12421e-06	1.2072e-05
ENPP2	0.782822	0.00249182	0.011599
WDR46	0.782413	1.3563e-13	3.87491e-12
PLIN2	0.782225	8.78741e-09	1.35589e-07
HS3ST3A1	0.782049	2.61671e-05	0.000209126
SAT1	0.781314	1.68763e-20	8.63964e-19
RNFT1	0.780601	2.95985e-06	2.92617e-05
POC1B	0.778854	3.33306e-09	5.4755e-08
JAZF1	0.778712	4.01358e-07	4.7558e-06
ARMCX1	0.778609	2.00705e-07	2.53272e-06
NPC1	0.778438	1.92442e-12	4.86308e-11
TM4SF1	0.777623	2.05005e-05	0.000167763
NRG3	0.777605	1.16141e-06	1.24176e-05
RAB36	0.77701	5.07725e-05	0.00037816
ICA1	0.776963	1.49241e-07	1.91748e-06
KCNMB4	0.776957	0.00446587	0.0190685
LNC-LBCS	0.775907	0.0013047	0.00666034
CENPV	0.775049	1.0615e-05	9.28499e-05
LCA5L	0.774921	0.00023501	0.00147998
CLEC2B	0.773861	0.00014098	0.000940756
KLHL29	0.772747	2.84248e-10	5.44108e-09
PROSER2	0.771523	5.34524e-07	6.18935e-06
TGFB3	0.771275	1.23827e-05	0.000106617
ZDHHC2	0.769821	0.0016228	0.00801567
ARHGEF17	0.768095	1.21921e-09	2.13054e-08
SPATS2L	0.768075	1.35735e-13	3.87491e-12
PHLDB1	0.767869	8.95815e-12	2.08553e-10
KLHL26	0.767774	0.00255678	0.0118463
P3H2	0.767494	0.00354593	0.0156603
ZIC5	0.767105	1.414e-05	0.000120352
LEF1	0.765942	2.74206e-08	3.96538e-07
ARHGAP26	0.765941	4.2529e-09	6.87263e-08
LINC01778	0.765893	0.00830352	0.0320744
DUSP1	0.764828	1.1637e-05	0.000100546
OTUD7A	0.764658	0.000427142	0.00250297
PLEKHA2	0.763717	1.69911e-12	4.32129e-11
GNG12	0.763391	7.61823e-14	2.24268e-12
BBS9	0.763365	1.33304e-06	1.40855e-05
TDRKH	0.76197	4.96915e-09	7.90119e-08
LIMK1	0.761913	1.02684e-10	2.08869e-09
CXCL8	0.761649	2.58567e-09	4.31206e-08
CYB561	0.760577	0.000167028	0.00109648
SPEF1	0.760244	0.00736699	0.0289421
USP11	0.759544	1.1766e-13	3.38327e-12
GAREM2	0.759296	0.00389736	0.0169777
CD58	0.75903	1.47751e-09	2.55208e-08
DNAH10	0.758377	0.001739	0.00851536
KLF7	0.758363	6.40654e-07	7.29882e-06
CCDC68	0.758321	6.32786e-07	7.21748e-06
None	0.757957	7.51109e-13	1.98944e-11
OPN1SW	0.757327	1.50459e-10	2.96903e-09
GSTK1	0.757271	8.90362e-17	3.44528e-15
SEMA3A	0.756747	3.58592e-07	4.30571e-06
RRAS	0.75583	0.00156964	0.0077822
MYOT	0.755659	0.00292957	0.0132999
AP001000.1	0.755251	0.00536424	0.0222521
PRSS12	0.754852	0.00679136	0.0270671
PDZD11	0.75479	1.55018e-13	4.38746e-12
AP1S3	0.754294	4.03386e-17	1.60479e-15
KLF5	0.754053	0.00728696	0.0286731
GPR155	0.753919	2.74447e-05	0.000218192
SEMA6D	0.753898	4.15487e-11	9.00615e-10
PDLIM4	0.752781	8.32335e-08	1.10896e-06
CAST	0.75256	5.5861e-14	1.66174e-12
FKBP9P1	0.751031	0.000258153	0.00161036
AC079922.2	0.750633	8.46294e-07	9.39316e-06
SIPA1L1	0.7496	2.32719e-13	6.4847e-12
MOXD1	0.748226	3.86191e-13	1.05099e-11
TTLL7	0.747123	4.55891e-13	1.22552e-11
KYAT1	0.746976	2.33359e-05	0.000188629
FBXW4P1	0.746958	0.00339813	0.015112
AACS	0.746354	3.08471e-12	7.64885e-11
FUCA2	0.746219	1.68405e-27	1.5029e-25
TSHZ3	0.743317	7.26225e-05	0.000519609
CALU	0.742421	4.88262e-24	3.24612e-22
PLOD3	0.74068	7.13366e-16	2.5885e-14
RAP1GDS1	0.740635	4.9949e-14	1.50507e-12
DPCD	0.73913	8.73954e-13	2.3025e-11
SLC26A2	0.738418	2.64634e-09	4.40954e-08
STX11	0.738246	5.348e-05	0.000396685
HIVEP3	0.737239	0.000398864	0.00236667
PLCE1	0.736274	6.81742e-06	6.23002e-05
CUBN	0.735181	5.62338e-05	0.000415091
SERPINB8	0.735083	0.0013163	0.00671263
CCDC71L	0.734145	1.58331e-08	2.36744e-07
CDKN2A	0.730688	1.31479e-11	3.01139e-10
KCNJ10	0.729651	2.35341e-05	0.000189999
SLC9A3R2	0.729356	0.00188544	0.00913311
ITPR3	0.728915	3.47346e-10	6.58528e-09
LINC01588	0.72852	0.00366299	0.0161054
NDFIP2	0.728124	4.14181e-19	1.92624e-17
ANTXR1	0.727849	3.25716e-12	8.0563e-11
C8orf48	0.72758	3.32344e-08	4.74039e-07
ANKRD39	0.727354	0.00951873	0.0358459
TMUB1	0.725351	1.21433e-08	1.84073e-07
TMEM205	0.723191	0.0106768	0.0393761
FCRLB	0.72298	0.000299413	0.00183652
ITM2B	0.722138	3.36143e-15	1.14231e-13
AGK	0.720501	3.8929e-08	5.49849e-07
CD276	0.720139	0.0127952	0.0456507
SEPTIN4	0.71959	1.03042e-05	9.04502e-05
BTG1	0.719273	5.81929e-11	1.22912e-09
ANKRD42	0.719244	4.45403e-09	7.1626e-08
PRAF2	0.718448	9.98654e-07	1.08711e-05
RCN3	0.718262	2.53754e-10	4.88568e-09
VMAC	0.717675	2.83511e-10	5.43222e-09
RPS6KA3	0.717322	1.07935e-05	9.43281e-05
DEPDC7	0.716971	0.00129445	0.00661991
STYXL1	0.716794	6.72196e-11	1.40629e-09
ALKBH8	0.714614	1.23397e-05	0.000106293
ACTN2	0.713925	0.00866706	0.0331939
BCAP29	0.713581	2.86164e-20	1.4463e-18
STN1	0.713068	8.93251e-13	2.34709e-11
LTBP4	0.711916	1.28382e-14	4.10906e-13
PHKA1	0.710759	1.7308e-09	2.94593e-08
NFE2L3	0.709758	1.50329e-10	2.96903e-09
UFM1	0.707524	1.76585e-09	3.00301e-08
LRP12	0.707265	1.26301e-05	0.000108512
EMX2	0.705812	2.63725e-05	0.000210598
LEF1-AS1	0.70536	3.82846e-08	5.41782e-07
MAN2B2	0.704619	1.94981e-16	7.30825e-15
DNAAF3	0.704516	0.00350903	0.0155215
CNTN1	0.704423	2.71808e-06	2.71015e-05
HOXB4	0.703939	1.24173e-06	1.32052e-05
LINC02709	0.701993	0.00166082	0.00816887
PDCD4-AS1	0.701915	0.0116386	0.042301
APLP1	0.701877	4.37008e-08	6.13174e-07
CCN2	0.701667	1.53334e-06	1.6014e-05
ADGRE5	0.700425	3.49095e-09	5.69709e-08
CCDC157	0.699376	1.34457e-06	1.41997e-05
COL6A1	0.699017	0.000583018	0.00329927
ANO6	0.698729	8.71807e-05	0.00060968
PLXNB2	0.698216	9.11037e-23	5.46953e-21
TTC26	0.697802	3.49903e-12	8.60084e-11
CENPBD1	0.697438	3.96939e-05	0.000302817
MRPL39	0.696872	3.21597e-10	6.12642e-09
BMP8B	0.695834	2.4179e-07	2.99772e-06
None	0.695734	0.00716995	0.0283027
ADAM9	0.695154	6.20396e-11	1.30204e-09
NAP1L4P1	0.69508	0.00753326	0.02949
CEP41	0.69478	2.81332e-12	6.98465e-11
FKBP14	0.693861	3.99025e-07	4.73383e-06
FADS3	0.6932	0.000484309	0.00279568
SERTAD1	0.693131	0.00135188	0.00686577
SLC1A1	0.692217	9.38872e-07	1.02995e-05
FOXO1	0.68985	1.4992e-06	1.56823e-05
RTN4RL2	0.689754	2.83343e-05	0.000224634
FTH1P8	0.689685	0.010247	0.0380716
SLC17A5	0.689674	9.95115e-07	1.08385e-05
CKB	0.688035	5.19654e-06	4.89324e-05
ELF4	0.687732	0.000384888	0.00229681
GSTM3	0.687729	3.11544e-09	5.13076e-08
HPSE	0.687456	2.45848e-05	0.000197676
CA5B	0.686905	7.82415e-05	0.000554406
SH3BGRL3	0.686605	8.26251e-08	1.10159e-06
LPXN	0.685758	4.60117e-17	1.8159e-15
TUBE1	0.684723	1.23201e-05	0.00010617
THEMIS2	0.684688	0.000505522	0.00290554
ARHGAP5-AS1	0.681397	0.00134777	0.00685194
NEK5	0.681196	0.00930016	0.0351497
IQCE	0.680214	3.57427e-16	1.31624e-14
PISD	0.67904	5.44261e-06	5.10071e-05
MOK	0.678508	3.68264e-07	4.40051e-06
ARFGAP3	0.678317	8.79063e-07	9.70791e-06
GPATCH11	0.677863	3.11535e-06	3.06373e-05
H2AC6	0.677562	0.00663553	0.0265958
RGL2	0.675696	6.67341e-05	0.000482708
GOLGA7B	0.67566	6.99097e-05	0.000502923
AL450326.1	0.675102	0.00378418	0.0165611
AC025419.1	0.674992	8.5148e-08	1.13294e-06
STX1A	0.674435	0.00808765	0.0313812
ZC3H8	0.672944	1.356e-08	2.04297e-07
EFCAB7	0.670863	6.06527e-09	9.54449e-08
TNFAIP8	0.670697	1.9479e-05	0.000160065
MGLL	0.670482	2.01292e-08	2.96726e-07
AHI1	0.670453	7.38632e-12	1.74212e-10
CEP83	0.670066	2.49146e-05	0.000200004
CADM1	0.669457	1.50361e-09	2.5904e-08
TWSG1	0.669146	6.78812e-15	2.24893e-13
TMEM179B	0.667726	0.000446763	0.00260485
KDELR3	0.666727	1.22912e-09	2.14548e-08
MDFIC	0.665868	4.40701e-09	7.09275e-08
DDX58	0.665799	0.000218909	0.00139186
DUSP10	0.66537	3.01936e-10	5.75742e-09
DGCR11	0.664761	0.00713184	0.0281859
IFRD1	0.664562	0.000224981	0.00142581
HEXB	0.662989	6.8434e-21	3.58681e-19
THYN1	0.662627	5.67465e-09	8.95825e-08
UHRF2	0.662136	2.87844e-05	0.000227625
MAPK4	0.662076	0.00326348	0.0146181
PRKAG2	0.661847	1.71273e-05	0.000142275
AC106791.1	0.66177	0.0094026	0.0354765
HDAC5	0.661636	0.000168421	0.00110452
INPP1	0.660836	1.30241e-05	0.000111606
PPM1N	0.660796	0.000259783	0.0016185
KCNC4	0.659147	0.000584112	0.00330358
PLP2	0.655694	1.21948e-09	2.13054e-08
C17orf67	0.654197	0.000319434	0.00194607
FZD1	0.653972	1.34998e-13	3.86501e-12
LINC00511	0.653928	1.89158e-12	4.7862e-11
BCL2A1	0.652697	2.52754e-09	4.22223e-08
None	0.651976	0.00455909	0.0193996
PRAME	0.651713	1.79631e-15	6.26557e-14
TSPYL2	0.651592	6.38163e-10	1.15569e-08
BBS12	0.651583	7.46917e-07	8.39361e-06
CPEB2	0.651297	0.0015271	0.00760115
PDCD2L	0.65084	0.000556691	0.00316203
CCNJL	0.649955	8.32415e-07	9.25986e-06
DENND2D	0.649299	3.70121e-05	0.00028455
ZBED6CL	0.648994	1.01474e-08	1.55123e-07
PARD6A	0.648474	0.0092403	0.0349635
PLLP	0.648315	0.000259227	0.00161622
CDK5	0.648301	9.93885e-14	2.883e-12
MOB3C	0.648051	0.000111244	0.00076104
BUD31	0.647943	3.77458e-07	4.50223e-06
CHPF	0.647576	1.06625e-09	1.87774e-08
UQCRFS1P1	0.647275	0.00533459	0.0221359
GPAT3	0.646729	1.6589e-09	2.82841e-08
ZEB1	0.646474	0.00842362	0.0324686
HLA-C	0.645878	5.72942e-06	5.34422e-05
GLUD2	0.645779	7.20227e-07	8.12594e-06
NRXN3	0.645222	0.000216489	0.0013778
GFM2	0.644665	6.9474e-14	2.04824e-12
BEND6	0.644258	0.012318	0.0442349
TCEAL9	0.644048	7.58022e-05	0.000539115
EIF2B2	0.643881	9.09097e-07	9.99502e-06
KIAA1217	0.641884	4.76479e-06	4.51674e-05
LRIF1	0.641429	9.91532e-08	1.307e-06
EXOC6	0.641371	6.36877e-10	1.15442e-08
SLC25A14	0.641251	2.93909e-06	2.90856e-05
MIER2	0.641117	9.86867e-06	8.69355e-05
SLC2A1	0.641085	7.16987e-07	8.09399e-06
NT5C3A	0.640509	1.7184e-12	4.36472e-11
KIAA1586	0.640271	0.000140394	0.00093844
USP2	0.640145	0.00105962	0.00555378
CCN1	0.639351	0.0074138	0.0290913
KIAA1671	0.639262	3.152e-07	3.80972e-06
PORCN	0.638195	5.07033e-07	5.90554e-06
FAM161B	0.636939	0.00106532	0.00557923
NAPG	0.636264	2.49608e-15	8.6004e-14
TRIM47	0.635891	0.000227396	0.00143843
CFDP1	0.63574	4.36349e-06	4.16746e-05
LIMK2	0.635032	3.96657e-08	5.58534e-07
MAD2L1BP	0.634848	9.98077e-09	1.52812e-07
HCN2	0.634544	0.00586296	0.0239894
DDX60L	0.634303	2.45733e-12	6.13929e-11
ANKMY2	0.634167	4.65178e-09	7.4564e-08
CGAS	0.633605	7.72125e-05	0.000548095
PSME1	0.633043	7.38335e-10	1.3286e-08
MCF2L2	0.632862	0.01106	0.040593
AL365205.1	0.632858	0.00124571	0.00639877
CTNNA1	0.632646	2.11087e-14	6.63471e-13
MAML2	0.63251	4.83777e-09	7.71085e-08
DMPK	0.632122	0.000508041	0.00291833
CD109	0.629059	1.07138e-08	1.63403e-07
CREM	0.62887	4.7363e-09	7.57349e-08
CTXN1	0.628268	0.000165564	0.00108723
GCNT2	0.62811	4.30236e-07	5.06768e-06
COMTD1	0.627094	0.000160799	0.00106156
NECTIN2	0.626702	1.3401e-05	0.000114489
ANKRD37	0.626595	0.00203679	0.00972671
TMSB10	0.626424	0.000631052	0.00353375
P4HA2	0.626327	6.70321e-09	1.049e-07
METTL2B	0.626316	2.19162e-11	4.90072e-10
CSPG5	0.626278	0.00637644	0.0257501
RILP	0.625758	0.000254256	0.00159006
ELOVL2	0.623851	3.30732e-06	3.2326e-05
SPRED1	0.623825	1.58223e-11	3.59898e-10
GLCE	0.623676	2.05188e-10	3.97768e-09
CIB1	0.623563	2.09448e-10	4.04838e-09
SLAMF7	0.623036	0.00400444	0.0173809
None	0.622519	0.004721	0.0199899
TRPM4	0.621891	0.00653071	0.0262394
LIFR	0.621738	7.73849e-05	0.000549122
GINM1	0.619154	3.23859e-11	7.1134e-10
GSTZ1	0.61852	6.93635e-06	6.33286e-05
AKAP13	0.618326	3.18238e-07	3.83979e-06
ZNF57	0.618013	0.00343037	0.0152314
SLC43A3	0.617422	1.72796e-06	1.79331e-05
SLC29A3	0.617311	0.00419753	0.018055
ZC2HC1C	0.617032	0.000332105	0.00201644
TPD52L2	0.616895	7.10873e-07	8.03871e-06
RPP40	0.616538	0.000384524	0.00229532
ORAI2	0.616443	1.80003e-06	1.86226e-05
SCCPDH	0.61634	1.99204e-15	6.91177e-14
PDCD4	0.615323	3.79094e-06	3.65302e-05
F8	0.615185	0.00229297	0.0107803
ZIC2	0.615001	5.46657e-05	0.00040442
RIBC1	0.614488	0.0117135	0.0425109
TRAM2-AS1	0.61336	0.0124553	0.0445987
SEPTIN7P2	0.613159	1.13557e-06	1.21676e-05
ISYNA1	0.612723	9.06822e-07	9.97554e-06
ADM	0.612509	1.21828e-05	0.000105033
DDIT4	0.612146	0.00146367	0.00732834
KPNA5	0.611851	3.04015e-07	3.6884e-06
REEP6	0.611515	7.85182e-05	0.00055597
PAQR8	0.61139	0.000187	0.00121391
ATXN1	0.611261	3.0726e-05	0.000241087
GULP1	0.610199	1.12442e-09	1.97491e-08
NOMO2	0.610085	4.39016e-11	9.44386e-10
SPRY1	0.609647	6.48502e-09	1.01841e-07
None	0.609297	5.87486e-06	5.4542e-05
COG5	0.609228	3.97358e-12	9.7071e-11
UGGT2	0.609227	7.83411e-11	1.62014e-09
IQSEC2	0.607852	2.20687e-07	2.762e-06
RMC1	0.607784	4.26857e-09	6.88672e-08
KRT15	0.606739	6.71785e-05	0.000485391
MCTP2	0.606313	6.10106e-06	5.63516e-05
ACTR3B	0.606021	0.000291071	0.00179201
THG1L	0.60547	3.65354e-07	4.37366e-06
CHRNA7	0.604512	0.000194314	0.00125644
RPS6KL1	0.604001	0.0022136	0.0104543
CFAP36	0.603577	3.25607e-11	7.14387e-10
ANKRD30B	0.603069	0.000225041	0.00142581
FYB1	0.602789	0.00610381	0.0248161
INKA1	0.602754	0.00671261	0.0268342
PRKACB	0.601922	2.92988e-09	4.84661e-08
MAP1B	0.601562	0.00294429	0.0133545
ACOT7	0.601554	9.98091e-16	3.5758e-14
PACC1	0.60058	7.86068e-09	1.21859e-07
CAMK2D	0.600356	4.8331e-06	4.57931e-05
PTPA	0.600218	4.88676e-05	0.00036561
KIAA0930	0.599206	4.36477e-06	4.16746e-05
AC009237.14	0.598423	0.000173192	0.00113318
PHACTR2	0.598246	1.41419e-05	0.000120352
SLC25A35	0.597593	0.000231093	0.00145949
LINC00265	0.596786	0.000541482	0.00308626
PCDHB8	0.596568	0.00130297	0.00665318
IFT57	0.596358	7.05212e-08	9.56963e-07
SUMF2	0.596341	1.78088e-10	3.483e-09
RP9P	0.595862	1.28484e-06	1.36416e-05
TMEM51-AS1	0.595686	0.00340764	0.0151509
ZFAND2A	0.594902	3.03347e-05	0.000238488
RP9	0.594833	2.68824e-07	3.30803e-06
AK4	0.5944	1.3778e-07	1.78412e-06
LINC02454	0.594172	0.00258173	0.0119424
LIPA	0.59391	3.98287e-10	7.43018e-09
SND1	0.593307	1.18222e-11	2.72351e-10
KCTD11	0.592464	0.0011063	0.00575731
FRMD4A	0.592381	0.00111548	0.00580047
C12orf29	0.592322	2.78059e-06	2.7669e-05
RIOK3	0.592269	3.11573e-07	3.77085e-06
MAPRE3	0.592176	2.02086e-08	2.97675e-07
ZNF862	0.591113	0.00230743	0.0108432
BAG1	0.590997	2.5189e-06	2.52568e-05
TRPV4	0.590663	4.54085e-07	5.32643e-06
FAM3C2	0.590242	9.82119e-05	0.000680341
APOO	0.589735	3.12276e-09	5.13855e-08
XBP1	0.589449	1.70405e-05	0.000141732
FAM219B	0.589267	6.59744e-06	6.04851e-05
TTC7A	0.587269	3.71225e-06	3.58766e-05
MICA	0.587065	5.86404e-08	8.05675e-07
DNASE2	0.586748	5.69838e-11	1.20616e-09
CCDC112	0.586413	3.71571e-08	5.27711e-07
GHR	0.586313	9.87429e-06	8.69464e-05
SLC22A18	0.585435	9.20228e-05	0.000640603
SLC39A11	0.585304	0.000130653	0.000881641
SYPL1	0.584865	7.25615e-17	2.83548e-15
PCYOX1L	0.584864	2.46659e-06	2.47935e-05
RORA	0.584785	0.0102087	0.0379608
ARMCX3	0.584136	4.1931e-06	4.0171e-05
CTNNAL1	0.583499	5.81148e-07	6.6937e-06
HMGCL	0.583248	1.43612e-05	0.000122061
TENT5A	0.582993	2.86194e-06	2.83645e-05
FAM3C	0.582728	1.41798e-11	3.24025e-10
ARSG	0.582677	3.06577e-05	0.000240646
PLA1A	0.582642	0.000225551	0.00142859
CCDC25	0.58256	1.57368e-09	2.69703e-08
PPP3CC	0.581272	1.85602e-05	0.000153087
STX2	0.58117	2.03098e-07	2.56128e-06
TMEM59	0.58114	9.04731e-07	9.95807e-06
H2BC12	0.581079	0.00045405	0.00264189
OS9	0.578329	1.67113e-14	5.30584e-13
ANKAR	0.578268	0.00940273	0.0354765
GATAD1	0.577866	3.96377e-12	9.69509e-11
PAGE1	0.577578	3.08378e-13	8.50918e-12
GK	0.577534	5.303e-12	1.27195e-10
PAX8	0.576956	0.00852906	0.0327921
ECH1	0.576673	1.69327e-05	0.000141014
CPD	0.576567	2.45403e-08	3.57232e-07
ITFG1	0.576418	4.60617e-09	7.38927e-08
DLG5	0.576407	3.01621e-08	4.33023e-07
ZC3HAV1L	0.575315	5.41132e-05	0.000400632
C11orf80	0.57527	3.77155e-07	4.50132e-06
SCGN	0.574984	0.00284932	0.0129951
ICAM1	0.574965	3.06596e-13	8.48362e-12
CNPY2	0.574146	0.0095383	0.0359059
LCLAT1	0.573183	4.84324e-10	8.95096e-09
DCBLD1	0.571374	1.06809e-06	1.15571e-05
DNMBP	0.570607	2.48267e-05	0.000199459
NUB1	0.568814	4.86776e-12	1.1761e-10
ACP2	0.567958	6.37751e-08	8.70135e-07
MINAR1	0.567824	0.00145107	0.00728775
ERLEC1	0.5675	2.29004e-12	5.75034e-11
IDS	0.567302	5.06832e-08	7.01702e-07
COQ10A	0.566678	0.00102729	0.00539714
DNAL1	0.566391	4.03298e-10	7.5166e-09
METAP1	0.566127	1.03724e-12	2.70749e-11
IRF1	0.565798	0.00857	0.0329112
CTBS	0.564742	2.07344e-06	2.11203e-05
ANKLE2	0.564546	5.73911e-06	5.34823e-05
TPD52L1	0.56448	0.00122103	0.00628827
RBM47	0.564371	6.0059e-07	6.88594e-06
CCZ1	0.563914	0.000119682	0.000814266
VCX3A	0.563001	0.00239222	0.0111859
DAGLB	0.562533	6.4679e-07	7.36449e-06
ATP6V1F	0.561466	1.59397e-08	2.38158e-07
IDE	0.56126	2.10373e-11	4.71484e-10
DYNC2LI1	0.561063	8.29315e-07	9.23762e-06
ATP9B	0.561051	3.78643e-08	5.366e-07
RHOJ	0.560612	1.44381e-06	1.51668e-05
TRAM2	0.560194	3.66003e-06	3.54217e-05
MFAP3L	0.559531	1.20521e-12	3.11717e-11
VCX3B	0.55935	0.00244953	0.0114242
MAP4K5	0.558695	2.11231e-05	0.000172361
MAPK11	0.558521	0.000159526	0.00105457
KCNS3	0.558313	2.04983e-05	0.000167763
LIMA1	0.558114	0.000106295	0.000730206
RPL23A	0.556402	4.2498e-07	5.0177e-06
VEPH1	0.556228	2.12935e-08	3.12032e-07
GPNMB	0.555669	5.6665e-11	1.20114e-09
SH3BGRL	0.555626	3.25318e-06	3.18439e-05
PAM	0.555605	7.41629e-10	1.33332e-08
POU3F2	0.555532	0.000185612	0.00120569
QSOX1	0.554534	5.0102e-12	1.20757e-10
SCAMP1-AS1	0.554447	3.85303e-05	0.000294676
GNG11	0.553328	2.23374e-05	0.000181298
ZNF485	0.552717	0.00372871	0.0163509
SEC24D	0.552573	0.000183724	0.0011946
PAWR	0.551822	2.03711e-06	2.0793e-05
GSKIP	0.551211	7.64156e-08	1.0285e-06
ZNF287	0.551175	0.000135896	0.000911436
PRKAB1	0.549386	3.14087e-06	3.08665e-05
TUSC3	0.549206	5.78725e-10	1.05577e-08
YIPF6	0.549166	7.99363e-11	1.64968e-09
MANEA	0.549108	0.000223346	0.00141705
CAPN5	0.548388	6.21855e-05	0.000453615
RETREG1	0.548282	2.92946e-05	0.000231229
RFFL	0.54821	0.0001201	0.000816827
CLIC1	0.547013	2.82747e-07	3.46431e-06
NCSTN	0.546624	1.63402e-11	3.70826e-10
HOXB7	0.546453	4.46427e-07	5.2428e-06
ZNF555	0.546025	0.00695588	0.0276293
GNPTAB	0.545846	4.47769e-09	7.18897e-08
MGST2	0.545598	3.53642e-06	3.43617e-05
RAP1GAP	0.545551	0.00346594	0.0153552
GPANK1	0.545428	0.00146468	0.00732969
DCUN1D2	0.545368	3.62361e-06	3.51228e-05
CD151	0.545165	5.10157e-05	0.000379686
SHROOM1	0.545044	5.41536e-06	5.07997e-05
ZSWIM7	0.543849	7.36804e-05	0.000526039
TRA2A	0.543449	0.000205795	0.00132078
ACER3	0.542555	7.07561e-08	9.58837e-07
SLC38A9	0.541912	1.26108e-05	0.000108392
PCM1	0.541896	8.0987e-10	1.44812e-08
RELT	0.541811	0.00941329	0.0354912
YPEL2	0.541571	0.00157394	0.00780159
L1CAM	0.541355	7.05626e-09	1.09818e-07
TMEM140	0.541344	2.29132e-06	2.31611e-05
TIMM10B	0.540989	1.88736e-05	0.000155551
ELK3	0.540428	0.000352896	0.00213028
JUN	0.539882	0.00266254	0.0122618
BCL10	0.539582	2.5909e-07	3.20218e-06
PNPLA6	0.539359	3.14456e-07	3.80342e-06
ZNF800	0.538158	5.36549e-06	5.04036e-05
EGR3	0.538041	0.00160313	0.00793038
C12orf10	0.537653	2.65796e-08	3.8522e-07
GARS1	0.537554	2.1228e-08	3.11751e-07
DUS4L	0.536397	3.45052e-06	3.35765e-05
STON2	0.536396	0.013205	0.0468512
TMEM17	0.536195	0.000156225	0.00103516
None	0.535954	1.28686e-06	1.36557e-05
CDC42EP4	0.53528	2.72896e-10	5.23897e-09
KIFC2	0.535031	0.000170138	0.00111467
MYORG	0.534976	0.0034264	0.0152172
PTOV1-AS1	0.53486	0.000136662	0.000915953
TLR6	0.534441	0.000595862	0.00335976
WDR44	0.53377	8.32544e-05	0.000585737
CCDC136	0.533666	0.0010029	0.00528586
APIP	0.533113	2.78334e-05	0.000221016
CCDC186	0.532173	4.90201e-06	4.63352e-05
IFI35	0.532048	1.60183e-06	1.6659e-05
GPR137B	0.531462	0.000206157	0.00132266
INKA2	0.531259	0.00238677	0.0111683
DLGAP1-AS2	0.53094	2.27785e-06	2.30484e-05
YIPF3	0.530834	5.01409e-11	1.07162e-09
JPH1	0.530269	0.000285245	0.00176202
NOMO3	0.529116	6.67951e-07	7.58798e-06
ANXA9	0.528882	0.0107861	0.039735
KAZALD1	0.528671	0.000450534	0.00262375
BORCS7	0.528185	0.000205797	0.00132078
STAMBPL1	0.527786	0.000519964	0.00297732
MANBA	0.527743	3.05883e-05	0.000240227
FOXC1	0.526911	0.00673654	0.0269027
WDR54	0.526812	8.13705e-08	1.08853e-06
TSPAN3	0.52665	1.09499e-05	9.54359e-05
FRG1JP	0.526185	0.000714185	0.00393368
CBWD1	0.523274	1.32392e-07	1.72147e-06
HIVEP1	0.523106	0.00956539	0.0359942
FAM102A	0.522395	3.98621e-05	0.000303983
MARS1	0.522135	1.35034e-10	2.69415e-09
TIFA	0.521949	0.000637743	0.00356316
ARAP2	0.5215	0.00237117	0.0111058
IGBP1	0.520864	1.0865e-05	9.48272e-05
GPR37	0.520668	0.00352318	0.0155772
AC064875.1	0.519856	1.15854e-05	0.000100144
VASP	0.519759	0.00438073	0.0187575
CDH1	0.519758	0.00481857	0.0203378
FAM114A1	0.519395	7.24235e-07	8.1665e-06
COLGALT2	0.518996	7.94667e-05	0.000562083
C11orf49	0.518444	0.000897064	0.00479952
HCFC2	0.517976	5.98626e-05	0.000438609
UPF3B	0.517502	6.94788e-06	6.33754e-05
EMP3	0.516826	1.09311e-05	9.53199e-05
P4HB	0.51665	3.04121e-17	1.22964e-15
CAMTA2	0.516642	7.12825e-06	6.48713e-05
ZC3H12A	0.515566	0.0137235	0.0484056
TTC25	0.515075	0.00874408	0.03345
RHBDD2	0.514935	1.00233e-07	1.3186e-06
SEC61G	0.514864	6.58069e-06	6.03875e-05
ABTB2	0.514666	0.000132687	0.000891724
DNAJC2	0.514389	1.18867e-05	0.000102614
RDX	0.514114	4.40778e-07	5.18568e-06
ZNF83	0.513326	0.0127166	0.0454031
FMNL3	0.512961	0.00163081	0.0080472
RARS2	0.51283	1.61745e-07	2.06742e-06
KIAA1324L	0.512564	0.000953685	0.00504928
UCP2	0.512316	3.88227e-06	3.73558e-05
TP73-AS1	0.511911	3.17559e-06	3.1146e-05
NT5C2	0.511853	0.000133484	0.000896771
SLC35C1	0.510893	0.00547666	0.0226285
ABCF2	0.51074	4.86848e-09	7.75357e-08
UBE2Q2	0.510557	0.000443777	0.00258992
TPPP	0.510484	4.26889e-11	9.23311e-10
MBNL2	0.510206	4.65978e-05	0.000350226
None	0.510162	0.00127573	0.00654279
ZHX2	0.510134	0.0046025	0.0195717
WDR73	0.510028	0.000459632	0.00266889
MFSD11	0.509818	1.9529e-06	2.0012e-05
CERS5	0.50969	3.4899e-05	0.000269664
TYR	0.509579	9.98472e-06	8.78018e-05
PLEKHA4	0.509519	6.74128e-07	7.64939e-06
EXT2	0.508691	7.30177e-10	1.31511e-08
UFSP2	0.508505	6.8183e-07	7.72351e-06
RGPD8	0.507951	0.000498702	0.00287468
PSMG3	0.507643	8.84597e-05	0.000617535
TMX3	0.506757	4.27283e-07	5.03588e-06
GAMT	0.506315	1.31108e-05	0.000112204
PNP	0.50615	0.00222853	0.0105123
NOTCH2	0.505984	5.41649e-05	0.000400865
HSD3B7	0.505858	0.0108403	0.0399197
GADD45A	0.505831	4.65507e-12	1.12746e-10
CASP2	0.505215	1.51278e-05	0.000127591
ARMC10	0.504933	6.90201e-11	1.4394e-09
PHF10	0.504513	2.89231e-07	3.53283e-06
YIPF2	0.504387	1.03387e-05	9.06383e-05
POLR3F	0.503369	0.000209968	0.0013445
L3MBTL4	0.503085	2.95935e-05	0.000233402
CGRRF1	0.502324	0.000224514	0.00142338
AC091167.1	0.502311	0.000639069	0.00356655
P4HA1	0.501609	2.74323e-07	3.36734e-06
CCNA1	0.501317	0.00439564	0.0188132
SMURF2	0.501315	0.000440556	0.00257537
RRP12	0.500308	0.00223962	0.0105521
PRSS16	0.499906	0.00549456	0.0226977
PPFIBP1	0.49951	0.000131709	0.000886352
NIPA1	0.499064	2.11276e-07	2.65597e-06
RUNDC1	0.498688	2.13432e-07	2.67797e-06
UXT	0.498478	2.28377e-05	0.000184829
AL590867.2	0.498218	0.0128162	0.0457091
TUT7	0.497683	8.55856e-05	0.000600008
PRICKLE3	0.497634	1.73588e-05	0.000144077
TRIM4	0.497465	3.53098e-05	0.00027252
LRRC28	0.497083	7.63845e-07	8.5644e-06
MICB	0.496579	0.000148286	0.00098686
ACADVL	0.496553	1.92399e-06	1.97811e-05
ARHGAP21	0.496459	0.000194393	0.00125654
ENDOD1	0.495885	0.000464131	0.00269264
CBARP	0.494932	0.00545421	0.0225404
SYNJ2	0.494554	0.0123965	0.0444361
ZNHIT1	0.49454	9.78637e-08	1.29258e-06
SNRPB2	0.494536	1.5429e-08	2.31051e-07
CETN2	0.494502	2.53272e-05	0.000202904
MOSPD1	0.493898	0.00013808	0.000924826
DNAJB14	0.492731	6.98392e-07	7.9066e-06
ARL13B	0.492662	1.61583e-05	0.000135018
RB1	0.492429	2.59382e-05	0.000207463
CCZ1B	0.492247	7.14738e-06	6.50156e-05
TMEM231	0.492007	0.00665239	0.0266354
FRG1	0.491999	3.37326e-09	5.53696e-08
BID	0.491153	1.24365e-05	0.000106987
TAPBP	0.491092	9.13692e-06	8.09574e-05
HIBADH	0.490145	1.2816e-05	0.000109965
NSUN5P1	0.489908	0.0010286	0.00540261
MAP3K4	0.489391	6.77598e-05	0.000488878
TFE3	0.488631	0.000428907	0.00251182
STXBP2	0.488431	1.04482e-06	1.133e-05
C10orf90	0.488129	0.000220575	0.0014011
QSOX2	0.488062	2.47597e-06	2.48752e-05
TCF7L2	0.486983	0.000377131	0.00225543
RIBC2	0.486944	8.28139e-05	0.000583362
BUD23	0.486553	8.68049e-08	1.15267e-06
None	0.48634	0.00154946	0.00769178
BVES	0.486286	2.71088e-05	0.000215781
PAXIP1	0.485901	5.79257e-05	0.000426151
TMED4	0.485858	8.09199e-08	1.08323e-06
TCTN3	0.485677	1.37062e-08	2.06187e-07
MYL12B	0.485434	4.83345e-08	6.7342e-07
MFSD8	0.485332	6.37675e-05	0.000463449
SLC35A2	0.485196	3.36729e-05	0.000261414
E2F7	0.485067	7.93526e-05	0.000561476
HSD17B8	0.484109	0.0104621	0.0387284
HFE	0.483787	5.72868e-05	0.000422202
SCFD1	0.483541	1.89184e-08	2.80337e-07
FEM1C	0.482826	3.80252e-05	0.000291321
DNAJB6	0.482697	2.81696e-10	5.40268e-09
CAPN2	0.482493	0.000731885	0.00401665
HPRT1	0.482482	1.07176e-06	1.15905e-05
SLC20A2	0.482419	1.36215e-06	1.437e-05
THSD1	0.482403	0.00311642	0.0140388
TGIF1	0.481233	0.00607022	0.0247048
SLC16A4	0.480875	0.00145393	0.00729433
CCNB1IP1	0.480727	3.17288e-06	3.11348e-05
GPC1	0.480662	0.00521332	0.0217216
C8orf58	0.48057	0.00533509	0.0221359
INPP5F	0.480253	2.43439e-09	4.08383e-08
FKBP7	0.480083	7.12055e-06	6.4831e-05
SELENOS	0.479367	0.000164155	0.00107976
CAP2	0.479266	0.00021361	0.00136298
PRX	0.478871	0.0123065	0.0442018
SMAD9	0.478819	4.89202e-05	0.000365739
AKAP9	0.478752	7.34558e-05	0.000524813
KDELR1	0.478672	5.32476e-10	9.77702e-09
THAP9-AS1	0.478294	0.000131229	0.000884625
MYO6	0.478072	2.62846e-06	2.63005e-05
ZNF277	0.477492	5.0708e-06	4.78166e-05
PERP	0.477416	3.4507e-09	5.6547e-08
DLD	0.477006	6.72789e-07	7.63857e-06
KDM7A	0.476825	3.22271e-06	3.15612e-05
AHNAK	0.476749	0.00273814	0.0125603
DCUN1D3	0.476529	0.000115531	0.00078745
MYDGF	0.476522	0.00206017	0.00981391
ATP6AP2	0.476433	9.92023e-10	1.75325e-08
CASC4	0.476419	1.47662e-05	0.000125021
TNFRSF19	0.476109	2.89747e-08	4.16883e-07
CYSTM1	0.475933	2.96992e-05	0.000234143
TPT1	0.475744	3.41136e-05	0.000264317
DLGAP1-AS1	0.475009	0.000113918	0.000777989
CCDC40	0.474879	0.0064553	0.0260103
CCDC115	0.474748	2.09989e-07	2.64146e-06
LIN7C	0.474714	0.000304721	0.00186562
NUP50-DT	0.474439	0.000502848	0.00289467
IFT46	0.474215	0.000104399	0.000719425
ZBTB7A	0.473711	8.50102e-06	7.59582e-05
GPR153	0.473409	1.27263e-05	0.00010929
ARSJ	0.472696	0.00239023	0.0111792
PXN	0.47258	7.85282e-08	1.05335e-06
CRMP1	0.472514	0.00161007	0.00796076
ADAMTS17	0.472467	0.000353084	0.00213077
ACP6	0.472364	3.35238e-06	3.27128e-05
TSC22D1	0.4721	1.81108e-06	1.87271e-05
MAGED2	0.471568	4.41243e-05	0.000333533
PRKCH	0.471089	0.000144764	0.000964378
DIAPH2	0.470167	4.14771e-08	5.82797e-07
CNIH3	0.470011	0.000633345	0.00354458
LMBRD1	0.469582	6.03478e-06	5.57655e-05
TOP1	0.469299	0.000509694	0.00292697
PVR	0.46881	0.0018922	0.00916061
CPNE8	0.468114	9.47638e-07	1.03842e-05
METTL1	0.467416	0.0137454	0.048456
DRAP1	0.467155	0.00438279	0.0187623
SBDSP1	0.46598	0.00307881	0.0138978
TKFC	0.465947	0.000226296	0.00143239
FAM241A	0.465944	0.00510159	0.0213189
ATP13A2	0.46565	2.80876e-06	2.79073e-05
DPY19L1	0.465534	1.20228e-09	2.10606e-08
SIDT2	0.465278	0.00527251	0.0219292
HSPH1	0.465138	0.000305757	0.00187138
RPGR	0.464952	8.30638e-06	7.43633e-05
GNB5	0.464539	2.27699e-05	0.000184355
PEX12	0.464513	0.000324999	0.00197572
MEF2D	0.464284	4.98557e-08	6.9218e-07
EMC1	0.463833	7.80975e-14	2.29225e-12
ATP2B1	0.463264	2.5443e-05	0.00020375
AKTIP	0.462934	2.19972e-05	0.000179035
DENND4C	0.46276	7.42796e-06	6.72509e-05
EVC2	0.462229	0.000500488	0.0028833
TCTN1	0.462198	5.66023e-08	7.78212e-07
RAB8B	0.462153	2.05176e-05	0.000167835
MCTP1	0.462138	3.31904e-06	3.24245e-05
MED16	0.46123	7.44112e-06	6.73166e-05
COG3	0.460488	0.000268764	0.0016692
PRKCSH	0.460424	1.35196e-07	1.75409e-06
EEF1A1P13	0.460159	0.0104336	0.0386302
LIN7B	0.459905	0.0134229	0.0474629
JMJD1C	0.459843	2.74618e-05	0.00021824
PSPH	0.458976	0.000482873	0.00278993
LACTB	0.458863	0.000320333	0.00195035
CCDC120	0.458541	0.0130462	0.0463957
DAAM1	0.458467	0.00130815	0.00667624
PSCA	0.458407	0.00341009	0.0151583
BAIAP2	0.458159	0.000767064	0.00418421
DCAKD	0.458122	0.00310741	0.0140077
PTDSS2	0.458072	0.000255516	0.00159643
SLC25A24	0.457827	9.54851e-07	1.04401e-05
PSMC3IP	0.457259	0.00200571	0.00960791
HTATIP2	0.457019	7.10303e-06	6.4731e-05
ZNF761	0.456785	0.00128948	0.00659622
MAPK8IP3	0.456392	0.00594566	0.0242677
RGS20	0.456303	0.00750489	0.029408
SSBP1	0.456294	5.54405e-10	1.01702e-08
BLOC1S5	0.456251	3.33363e-05	0.000259308
FLOT1	0.455853	7.43046e-06	6.72509e-05
RPF2	0.454518	4.85217e-08	6.75046e-07
STAG3L4	0.4545	0.00253996	0.0117752
PNRC1	0.454261	0.00184326	0.00895286
GPR108	0.453523	1.47073e-06	1.54251e-05
ZDHHC4	0.453499	0.000245467	0.00153996
PRKAR1A	0.452982	0.000555326	0.00315518
HOXB9	0.45285	0.00162576	0.00802829
XRCC4	0.452727	1.59464e-05	0.000133585
NEDD4	0.452006	0.00120357	0.00620322
LMBR1	0.451801	9.96122e-08	1.31131e-06
MAP3K10	0.451713	7.46953e-06	6.75428e-05
NDEL1	0.451453	5.30995e-06	4.99292e-05
LARGE1	0.450759	0.0131256	0.0466196
SPATA2L	0.450647	0.00543857	0.0224899
SCG2	0.449618	0.0114252	0.0416709
CAV2	0.449409	0.000140958	0.000940756
TMEM106B	0.448951	3.47169e-09	5.67501e-08
ACP5	0.44877	1.53163e-06	1.60045e-05
XPNPEP3	0.448352	8.73333e-07	9.65002e-06
CLCC1	0.447821	8.57059e-07	9.48606e-06
DPAGT1	0.447736	1.28632e-05	0.000110275
CASP9	0.447633	7.69579e-06	6.93356e-05
AHCYL2	0.447228	0.000198243	0.0012781
MET	0.447048	0.000517124	0.00296363
TMEM259	0.447037	1.07924e-06	1.1646e-05
ZNF562	0.447022	4.63489e-06	4.40461e-05
LINC01443	0.446759	2.96478e-06	2.9295e-05
DUSP4	0.446526	7.80283e-07	8.74376e-06
NCOR2	0.44645	0.00271942	0.0124889
DST	0.446123	0.00699336	0.0277549
CLDND1	0.446037	0.000103118	0.000711093
LAMB1	0.445859	0.000212129	0.0013555
NFIB	0.445684	0.00092919	0.00494072
LETMD1	0.445216	5.73746e-06	5.34823e-05
FKBP5	0.445171	1.52913e-06	1.59869e-05
SNAP23	0.444457	6.45402e-05	0.000468035
ECI1	0.44432	0.000194903	0.00125902
ARPC3	0.444301	2.23934e-05	0.000181678
None	0.444102	0.00339539	0.0151065
BECN1	0.443613	4.76189e-08	6.63917e-07
SNX13	0.442896	5.75473e-06	5.36026e-05
ZNHIT6	0.442884	8.17339e-05	0.000576473
EML6	0.442464	0.000869104	0.00467011
KDM4C	0.441683	0.000174077	0.00113784
TSC22D4	0.441671	0.000864174	0.00464614
PITHD1	0.441535	3.6335e-05	0.000279887
ALG14	0.4415	0.000412906	0.0024334
None	0.441444	0.00262575	0.0121121
LRMDA	0.440745	0.00287804	0.013099
CCDC91	0.440528	1.28756e-06	1.36558e-05
MKLN1	0.439896	8.39589e-10	1.49855e-08
C11orf68	0.439786	9.00741e-05	0.00062814
HSD17B4	0.439696	3.28317e-06	3.2106e-05
COA1	0.439595	3.10882e-07	3.76709e-06
PLBD2	0.43959	1.92603e-05	0.000158334
ACAA2	0.438773	7.58851e-05	0.000539446
GMPR2	0.438714	2.41115e-05	0.000194115
SUSD6	0.438642	0.00088395	0.0047396
LINC00698	0.438578	1.02878e-06	1.11684e-05
PC	0.437895	0.000651153	0.00362276
PIGL	0.436294	0.004951	0.0207904
RARG	0.436216	0.00728905	0.0286757
MPZL1	0.436142	4.21693e-05	0.000320713
FAM122B	0.435469	0.00233461	0.0109501
IAH1	0.435246	1.04287e-05	9.13006e-05
TMSB4X	0.434342	0.00026249	0.00163433
APOBEC3C	0.434251	0.000420333	0.00247038
ALG13	0.434185	0.000122278	0.000829934
COL9A3	0.433696	3.16351e-05	0.000247338
TXNDC12	0.433619	1.30365e-10	2.61296e-09
AC009053.2	0.433366	0.0105974	0.0391123
ACOT13	0.433219	0.000948518	0.00502864
UBE3C	0.433	6.48716e-09	1.01841e-07
BMT2	0.432508	7.33688e-06	6.65559e-05
BTN2A1	0.432431	0.00165679	0.00815512
ITGB3BP	0.432013	0.00201752	0.00964789
TCF12	0.431893	1.58627e-07	2.03149e-06
ERAP1	0.431736	6.9242e-09	1.07911e-07
PITPNM1	0.431704	1.84094e-05	0.000152009
MMGT1	0.431426	8.29483e-07	9.23762e-06
FSTL3	0.431295	0.00849009	0.0326676
EXTL1	0.430391	0.000185389	0.00120464
BSG	0.430149	2.12458e-06	2.15968e-05
MMP14	0.429676	1.57111e-05	0.000131838
TBC1D22A	0.429377	5.77412e-06	5.37075e-05
BACH1	0.428935	0.000236966	0.00149135
IFT22	0.428867	5.92005e-06	5.48844e-05
SFI1	0.428756	3.54677e-05	0.000273525
KCTD5	0.42864	0.000481831	0.00278554
CASP4	0.42819	5.57758e-05	0.000412017
LPIN2	0.427823	3.38592e-05	0.000262654
DSTN	0.427732	7.76987e-10	1.39183e-08
RPS5	0.426616	1.18766e-06	1.2671e-05
SGCB	0.426474	0.000326304	0.00198304
NAGA	0.426006	2.69542e-05	0.000214723
SUCO	0.425469	6.17682e-08	8.46302e-07
CACNB3	0.425339	0.000518178	0.00296881
PDXK	0.424582	0.00559224	0.0230483
SLC35B4	0.424316	6.40217e-10	1.15835e-08
CARD19	0.423546	0.00328081	0.0146858
DNAJC4	0.423373	0.00175911	0.00859683
CDC14A	0.422608	0.00943917	0.0355716
ZNF512	0.422587	0.000847072	0.00456256
SLC17A9	0.422276	0.00742971	0.0291422
CMTM3	0.422166	0.00912267	0.0345911
SPATA33	0.421954	0.00730333	0.0287147
CLIP4	0.421818	0.000188186	0.00122041
TMTC4	0.421647	4.47438e-05	0.000337701
MICU1	0.421266	0.000386434	0.00230534
SPRYD7	0.42112	0.000440667	0.00257537
NFKB2	0.420987	9.84471e-05	0.000681255
TMEM214	0.420979	5.62281e-06	5.25467e-05
KDELR2	0.420625	6.77463e-07	7.68282e-06
PDIA6	0.420429	2.51178e-08	3.65102e-07
B3GAT1	0.420133	0.00108497	0.00566677
SBDS	0.420021	0.000187383	0.00121599
MAPK8	0.419925	6.72233e-05	0.000485537
ITGA2	0.419777	3.44541e-05	0.000266491
GLRX3	0.419666	6.82708e-09	1.06586e-07
B3GNT2	0.41964	1.10375e-05	9.60784e-05
CX3CL1	0.41925	5.63778e-05	0.000415999
LAMC1	0.419122	5.41833e-06	5.08036e-05
TTC30A	0.419121	0.000880505	0.0047224
EXOC4	0.4189	0.000432227	0.00252903
LARP1B	0.418859	0.00477575	0.0201872
KREMEN2	0.418714	0.00570452	0.0234204
TMEM53	0.418646	0.00745212	0.0292243
STX4	0.418536	0.00048156	0.00278478
CLIP3	0.418409	0.000344737	0.00208675
FAM216A	0.418266	0.0007317	0.00401665
LRWD1	0.417662	6.5127e-06	5.98745e-05
KHK	0.417593	0.00504876	0.0211427
CHMP5	0.417197	3.0125e-06	2.97213e-05
COA3	0.41719	1.31323e-07	1.70944e-06
ECHDC3	0.41715	0.000131642	0.000886352
ENPP4	0.417135	0.00329922	0.0147515
CRAT	0.416954	0.00408901	0.0176543
EYA4	0.416239	6.76432e-06	6.1872e-05
COA8	0.416173	0.00883306	0.0337318
SERINC3	0.416132	9.01792e-09	1.38606e-07
ELMO2	0.416039	0.000161503	0.00106479
TCP11L1	0.415901	0.00127845	0.00655006
PREX1	0.415759	0.00402025	0.0174224
CSNK1A1	0.415728	3.0386e-07	3.6884e-06
RHEB	0.415547	2.39738e-07	2.976e-06
PPIL4	0.415274	0.000659323	0.00366307
TYRO3	0.415129	4.29409e-05	0.000326081
MTPN	0.415034	3.96651e-07	4.70848e-06
JPX	0.415031	0.00444065	0.0189813
RMDN2	0.414263	0.00179166	0.00873865
EIF1	0.413836	0.000825063	0.00446007
None	0.413481	0.00994862	0.0371821
ZNF611	0.413173	0.00293543	0.0133204
RBMS2	0.413067	0.000547776	0.00311765
CAPZA2	0.413061	2.60842e-07	3.21981e-06
ATP6V1E1	0.412799	1.75987e-07	2.23791e-06
SCAMP4	0.412667	0.000122257	0.000829934
KLF10	0.412156	0.0015901	0.00787184
None	0.411854	0.0031105	0.0140185
MICU2	0.411756	7.42184e-05	0.000529307
CBFB	0.411483	0.00532064	0.0220898
SYVN1	0.411242	0.000117734	0.000801838
CLDN12	0.410975	9.01046e-09	1.38599e-07
MCTS1	0.410614	8.60278e-05	0.000602255
NDUFA5	0.410578	3.02683e-05	0.000238218
UHRF1BP1L	0.410354	7.67133e-06	6.91782e-05
SPTLC2	0.410256	0.00330072	0.0147533
FKRP	0.410081	0.000357909	0.00215332
SPATA7	0.409935	0.0116473	0.0423214
MKRN1	0.409632	0.00033536	0.00203559
PLCB1	0.408955	0.00288988	0.0131468
MTERF1	0.408848	0.000140694	0.000939821
PLK2	0.408756	0.00727024	0.0286187
ADCY1	0.408599	0.000149482	0.000994472
SIRT2	0.40859	0.00191775	0.00924889
MOB3A	0.408496	0.000234451	0.00147787
DDOST	0.408445	2.6167e-06	2.61961e-05
SHROOM2	0.408293	0.000369776	0.0022153
GAREM1	0.408274	0.00824669	0.0319108
NOMO1	0.407862	5.00417e-10	9.22257e-09
UMAD1	0.407815	0.000307172	0.00187888
DCTN6	0.407649	0.000900218	0.00480884
PDIA4	0.407037	1.05829e-07	1.38946e-06
AHDC1	0.406963	0.00117077	0.0060578
LRRC59	0.406866	0.000296784	0.00182379
HMGA1	0.406648	0.00120287	0.00620121
CPEB1	0.406454	0.000199248	0.00128332
PAQR3	0.406162	0.00138622	0.00701859
[truncated: 3,658 more rows]

## Sheet: Table C
Gene	log2FC	pvalue	padj	DEGs Clone 2.12 vs. WT
CTSG	-9.91082	7.04648e-21	4.10325e-19
ZNF729	-8.99296	9.62733e-18	4.36177e-16
IGFBP7	-8.45956	2.53767e-23	1.73267e-21
RNF150	-7.7046	5.45477e-14	1.74543e-12
ZNF492	-6.86541	4.98932e-20	2.71764e-18
ZNF676	-6.78229	6.34111e-11	1.44659e-09
KCNK2	-6.43563	5.73793e-37	8.69251e-35
ZNF99	-6.27765	5.40696e-08	8.03421e-07
BCL11A	-5.47005	3.67164e-09	6.46068e-08
NR5A2	-5.45089	1.75445e-14	5.91662e-13
CCDC3	-5.41532	1.86712e-05	0.000160913
DLGAP1	-5.13268	1.88002e-23	1.28818e-21
AMBP	-4.9929	0.00161054	0.00804897
GABBR2	-4.98346	2.31359e-05	0.000194464
ELMO1	-4.71441	2.4317e-29	2.46874e-27
INSM2	-4.70878	0.000499101	0.0029651
A4GALT	-4.67501	2.84635e-27	2.61581e-25
IL17B	-4.53202	2.66786e-31	3.06109e-29
LINGO1	-4.51511	2.72716e-39	4.55883e-37
ZNF736	-4.50005	5.70438e-81	4.42454e-78
FAM110B	-4.27585	3.00226e-07	3.86822e-06
PRIMA1	-4.26367	0.000280256	0.00179236
FRMD4B	-4.26166	6.79425e-291	4.39158e-287
PDLIM3	-4.23435	1.30399e-30	1.43668e-28
C1QTNF1	-4.1318	5.15752e-48	1.20493e-45
MANSC1	-4.00821	3.60834e-43	6.92766e-41
CAMP	-3.96523	0.0041375	0.0180333
NRCAM	-3.94635	1.85725e-71	1.05923e-68
PCSK2	-3.80558	1.55158e-05	0.000135992
SFRP1	-3.63828	0	0
MLIP	-3.56419	5.72738e-09	9.84572e-08
CHRNA6	-3.43254	1.43407e-72	8.69001e-70
PLCL1	-3.42171	4.6104e-40	8.05407e-38
AEBP1	-3.39711	0.00960969	0.0361547
ELAVL2	-3.36616	6.25945e-21	3.65594e-19
ADAMTS16	-3.25692	5.24007e-07	6.39862e-06
MATN2	-3.23827	1.60118e-09	2.95418e-08
AFF2	-3.14488	3.94141e-05	0.000315037
APBA2	-3.11028	2.78468e-52	7.60531e-50
SOBP	-2.97025	3.42624e-137	1.1073e-133
ANO2	-2.9115	1.18705e-19	6.20433e-18
IL15	-2.83652	0.000404036	0.00247072
CHST9	-2.81888	1.34189e-05	0.00011958
SMPX	-2.81801	4.2683e-27	3.88575e-25
COL2A1	-2.80234	1.19784e-11	2.96268e-10
DGAT2	-2.80123	3.0249e-06	3.13667e-05
KALRN	-2.76134	8.40736e-28	7.8757e-26
SCHIP1	-2.73909	4.36481e-05	0.000344057
MUC5B	-2.66501	7.16661e-29	7.09019e-27
SPOCK1	-2.58987	2.81302e-48	6.73423e-46
PAQR9	-2.58855	0.000145337	0.001004
MGP	-2.54531	1.93719e-37	2.95779e-35
INSM1	-2.53983	6.61954e-06	6.34501e-05
P2RY1	-2.46809	1.17819e-17	5.30077e-16
LRP2	-2.40893	1.96954e-15	7.31634e-14
KCNN2	-2.39431	2.37641e-43	4.6081e-41
WWC1	-2.34944	6.67827e-55	2.05553e-52
LRRC4	-2.34656	1.18709e-09	2.23267e-08
SYT6	-2.31175	0.0108473	0.0398445
SOX9	-2.28724	0.000100263	0.000720877
A2M	-2.28223	2.66152e-13	8.03886e-12
VSTM2B	-2.27666	1.24006e-05	0.000111376
RARB	-2.20913	0.00984403	0.0369135
LYN	-2.19359	7.86895e-33	9.47744e-31
GPM6A	-2.10627	0.00380867	0.0168003
KIF26B	-2.08431	0.000785562	0.00437348
ABCA12	-2.07383	5.50997e-06	5.38256e-05
ZNF208	-2.05071	2.83175e-34	3.71016e-32
LCE2A	-2.04697	2.51808e-08	3.9601e-07
RAPGEF4	-2.02717	1.02427e-31	1.20373e-29
TMOD1	-1.97956	0.000627348	0.00360977
STK32A	-1.97373	5.19119e-45	1.08239e-42
LZTS1	-1.94809	1.45176e-140	5.6302e-137
SORBS2	-1.94385	4.708e-06	4.6889e-05
SCN8A	-1.93489	1.18935e-09	2.23476e-08
LMX1B	-1.88872	8.67792e-09	1.44689e-07
NANOS1	-1.86787	5.03702e-25	3.97044e-23
CDHR2	-1.84077	0.00844809	0.0325874
NFATC2	-1.82913	1.01665e-59	3.79114e-57
EDNRB	-1.82056	4.80571e-30	5.01008e-28
AMPH	-1.80476	8.01548e-29	7.88975e-27
FAM20C	-1.78805	4.08685e-06	4.12322e-05
THRB	-1.78786	5.11586e-09	8.8652e-08
ST8SIA4	-1.76147	5.27066e-05	0.000405087
COL22A1	-1.76058	4.44869e-08	6.70276e-07
ZNF728	-1.75409	2.67353e-15	9.81865e-14
PI15	-1.70735	2.49218e-92	2.41629e-89
NCKAP5	-1.69442	1.68888e-30	1.83983e-28
ST6GAL1	-1.66741	2.68653e-19	1.37816e-17
TMEM145	-1.65174	4.84797e-06	4.8184e-05
LDLRAD4	-1.64072	3.83802e-05	0.000307661
SLC35F1	-1.63879	0.00653512	0.0263128
KCTD15	-1.62774	1.30927e-46	2.91816e-44
TRIM16	-1.61755	8.82504e-38	1.36901e-35
RPH3A	-1.61407	1.18083e-63	5.32499e-61
PCDH1	-1.61324	9.43003e-08	1.34158e-06
ZNF571	-1.58117	1.85621e-07	2.49957e-06
FEZF1	-1.57773	2.27303e-06	2.43381e-05
IL6R	-1.57542	1.59876e-16	6.63847e-15
SPON2	-1.56972	0.000321252	0.00201598
LPAR1	-1.52407	0.000782569	0.00435932
SLC5A9	-1.49921	0.000342947	0.00213486
LNX1	-1.49806	0.0090468	0.0344717
TIMM50	-1.48582	7.27175e-102	1.00719e-98
VGLL3	-1.47635	1.59166e-09	2.93942e-08
MEF2C	-1.4753	6.72606e-22	4.14475e-20
ATP9A	-1.47129	1.04699e-27	9.76062e-26
VIT	-1.46182	0.00430452	0.0185652
FAT3	-1.44568	0.00419953	0.0182253
UNC80	-1.42818	6.36206e-11	1.44967e-09
GABRB3	-1.41287	2.62975e-46	5.60368e-44
ARRB1	-1.40791	3.27336e-29	3.27184e-27
PHACTR3	-1.40703	0.00349482	0.0156364
HNMT	-1.37982	8.09023e-07	9.49048e-06
GPRIN1	-1.37904	7.24594e-61	2.86747e-58
RAB9B	-1.37847	1.79852e-15	6.71967e-14
HSPG2	-1.37823	1.6401e-32	1.95111e-30
PPP1R14C	-1.36869	4.35571e-30	4.5655e-28
MRC2	-1.36177	0.000953706	0.00516573
GDPD5	-1.34487	2.81628e-15	1.02651e-13
SNAI2	-1.33505	5.75483e-34	7.34158e-32
ZNF730	-1.33474	5.73551e-06	5.5776e-05
HHIPL2	-1.32035	1.44649e-14	4.92085e-13
ZNF573	-1.312	2.17018e-07	2.88035e-06
PRKG1	-1.30944	3.14742e-08	4.83993e-07
SESN3	-1.29957	7.28921e-14	2.30204e-12
TRPA1	-1.29568	3.09744e-10	6.39643e-09
FN1	-1.2918	4.47606e-49	1.09867e-46
ZNF607	-1.28053	1.03256e-05	9.45786e-05
TRIM62	-1.27393	9.78137e-53	2.70958e-50
HTRA1	-1.26943	7.54547e-70	4.18041e-67
RNLS	-1.26884	1.46416e-19	7.59131e-18
ZNF790	-1.25938	8.34291e-05	0.000610251
PDGFA	-1.25914	0.000154261	0.00105924
FAR2	-1.25505	9.09087e-19	4.42917e-17
SLC1A4	-1.25385	9.83121e-76	6.57369e-73
PLCL2	-1.2513	2.26653e-11	5.4126e-10
IGF2BP3	-1.24552	3.34969e-54	9.8415e-52
MXI1	-1.23882	2.0684e-33	2.55467e-31
OSBPL5	-1.23657	2.13707e-21	1.26727e-19
RXRG	-1.23118	2.99443e-30	3.17295e-28
HOXD12	-1.22842	0.00419512	0.0182189
CHAMP1	-1.21817	3.32123e-13	9.92325e-12
OSGIN1	-1.21306	7.19638e-20	3.85483e-18
LOXL4	-1.21042	0.0025037	0.0117638
LY6E	-1.19983	1.53375e-54	4.57553e-52
PCDH7	-1.19605	8.91177e-29	8.68382e-27
ENAH	-1.18828	5.54758e-45	1.1444e-42
LAPTM4B	-1.18721	4.51729e-61	1.82489e-58
ST3GAL1	-1.17946	2.02544e-12	5.47772e-11
SIPA1L3	-1.16815	1.07684e-13	3.34633e-12
TBL1X	-1.16739	8.71487e-08	1.24349e-06
CTDSPL	-1.16542	1.874e-27	1.73041e-25
CHN2	-1.15471	1.54236e-13	4.72479e-12
SORCS1	-1.15253	1.68159e-18	8.0117e-17
PPFIBP2	-1.13766	1.11866e-10	2.45107e-09
TMEM108	-1.13409	1.62538e-05	0.000141653
KLRG1	-1.12384	0.00527522	0.0219982
SYT15	-1.11834	0.000879824	0.0048126
CEBPD	-1.11832	3.39908e-09	6.01382e-08
UST	-1.11724	6.75165e-16	2.6556e-14
ASB9	-1.11477	3.15743e-22	1.99556e-20
DGKI	-1.0882	2.00242e-14	6.70621e-13
ALDH1A2	-1.07055	0.000878397	0.00480615
DEPTOR	-1.06866	0.000730437	0.00412518
AMOT	-1.06774	6.35503e-17	2.69651e-15
MSC	-1.04786	1.63425e-37	2.51506e-35
UBR5	-1.04718	1.11185e-08	1.82867e-07
TRIB1	-1.04577	1.73568e-13	5.27532e-12
SEMA4D	-1.04437	2.24162e-10	4.735e-09
GLI2	-1.03732	6.0402e-08	8.91366e-07
ZDHHC14	-1.03401	1.65168e-13	5.03581e-12
GALNT3	-1.02656	5.52845e-14	1.7661e-12
PDE6D	-1.02338	1.01607e-17	4.59266e-16
CECR2	-1.02019	5.6261e-05	0.000429173
MPZ	-1.01104	3.61978e-24	2.61907e-22
SDC2	-0.989734	0.0121285	0.0433679
MAP2K6	-0.987152	5.71601e-06	5.56701e-05
ARSI	-0.982502	0.000159773	0.00109205
MITF	-0.977254	0.000257148	0.00166657
MVB12B	-0.975876	7.30298e-14	2.30264e-12
AARD	-0.961656	6.26813e-06	6.03202e-05
CPQ	-0.961328	1.1622e-14	3.99578e-13
FER	-0.957928	3.07699e-18	1.4482e-16
ADAMTS3	-0.945815	0.000220119	0.00145528
TSHZ1	-0.934516	1.85684e-12	5.05701e-11
TDRD7	-0.931708	7.64146e-09	1.29185e-07
TPBGL	-0.909319	0.00245348	0.0115615
TSPAN33	-0.901455	2.99458e-10	6.21047e-09
ARHGEF28	-0.894315	4.27474e-05	0.000338333
PBX4	-0.88922	2.28745e-05	0.000192852
ANKRD46	-0.887891	2.5236e-10	5.30096e-09
TKT	-0.887158	1.8275e-25	1.48895e-23
MSX2	-0.887098	1.57713e-11	3.84681e-10
NREP	-0.879367	2.23423e-05	0.000189022
PEG10	-0.877644	3.2196e-22	2.02699e-20
MYLK	-0.877458	2.4373e-08	3.84241e-07
SGK3	-0.866008	3.91322e-06	3.96868e-05
TSC22D3	-0.864497	0.00126663	0.0065707
SNTB1	-0.863825	6.95519e-13	2.00398e-11
DAPK1	-0.858141	2.57639e-16	1.05621e-14
CABLES1	-0.856917	6.99059e-12	1.78361e-10
RPRD1A	-0.852649	1.52762e-25	1.2659e-23
SPDL1	-0.845283	5.86461e-07	7.08098e-06
DNAH9	-0.842575	5.64886e-05	0.000430232
ZNF486	-0.842492	3.36683e-10	6.90129e-09
ZFP41	-0.835665	6.02407e-06	5.82027e-05
RAPGEF5	-0.82637	0.000352918	0.00218849
PTPN13	-0.826308	5.11482e-18	2.3671e-16
PGAP1	-0.826108	8.97895e-16	3.48919e-14
SP8	-0.825275	0.000556258	0.00324403
TANC2	-0.823568	3.63203e-11	8.52648e-10
LIMD1	-0.823561	1.46635e-13	4.50618e-12
TIAM1	-0.819794	1.22338e-06	1.37922e-05
THEM4	-0.817641	2.99238e-26	2.60203e-24
LRP8	-0.812384	2.03173e-22	1.29597e-20
ARHGEF9	-0.811062	1.43493e-06	1.60004e-05
UBL3	-0.808401	3.03067e-13	9.0831e-12
LYPD6	-0.800541	5.14496e-05	0.000396683
VSIG10L	-0.800151	0.000460742	0.00276431
CCNO	-0.796458	1.30546e-07	1.81985e-06
STXBP6	-0.793216	7.6174e-10	1.47857e-08
EPHB4	-0.790886	4.0552e-16	1.63142e-14
PYGB	-0.781726	4.39145e-10	8.80605e-09
CRISPLD1	-0.779772	2.15962e-06	2.32522e-05
PIK3R1	-0.777413	2.90222e-15	1.05585e-13
CDKL5	-0.775852	0.000995888	0.00534642
SLC4A7	-0.775464	2.71911e-19	1.39119e-17
SHROOM3	-0.771806	2.55791e-05	0.000213611
SYNGR1	-0.770346	3.34657e-15	1.2107e-13
NT5E	-0.766884	6.5971e-17	2.79311e-15
ZNF572	-0.7658	0.0111802	0.0407126
BCAS3	-0.760464	4.6128e-28	4.36326e-26
ZBTB10	-0.76013	1.10241e-07	1.55354e-06
PTK2	-0.752668	1.76059e-23	1.21493e-21
TSEN2	-0.751946	4.06914e-07	5.11373e-06
E2F5	-0.749719	0.00121635	0.0063472
SSBP2	-0.747752	0.000549052	0.00320788
GNAO1	-0.74691	4.16442e-15	1.49265e-13
UVRAG	-0.743516	6.72733e-13	1.94411e-11
ZNF682	-0.737816	0.00128429	0.00663569
DOCK10	-0.732498	9.63525e-10	1.82994e-08
BFAR	-0.730843	1.12397e-22	7.36316e-21
CADPS2	-0.725536	3.03578e-06	3.14628e-05
ZC3H12C	-0.723307	1.42573e-07	1.96911e-06
GLI4	-0.722896	4.83521e-07	5.96055e-06
RPUSD3	-0.722706	6.3012e-13	1.83463e-11
PRKG2	-0.720959	1.41725e-07	1.96019e-06
TARBP1	-0.711609	7.75561e-10	1.50089e-08
KHDRBS3	-0.710005	9.32189e-08	1.32717e-06
ZNF608	-0.708479	8.39742e-05	0.000614006
TAF4B	-0.707934	1.1302e-09	2.1298e-08
ISL1	-0.706599	0.000475607	0.00283944
BBC3	-0.706205	0.000165196	0.00112437
SYTL2	-0.704047	1.27845e-10	2.77607e-09
ITGA9	-0.703314	4.88673e-05	0.000379789
PAPSS2	-0.691786	1.51699e-12	4.19628e-11
ETS1	-0.690953	7.73163e-13	2.20476e-11
BMP7	-0.689952	3.30711e-05	0.00026922
ROPN1L	-0.689345	0.00286305	0.013185
PSRC1	-0.688566	4.80388e-05	0.000374059
PCMTD1	-0.688332	4.94838e-06	4.91064e-05
TMEM106C	-0.687258	2.53863e-10	5.31605e-09
ZCCHC24	-0.684939	3.00413e-06	3.12015e-05
PRDM11	-0.680563	0.0139998	0.0489487
LIG1	-0.677558	1.46856e-09	2.71985e-08
LRRC8D	-0.671065	2.20385e-07	2.92104e-06
AMMECR1	-0.666932	1.34959e-09	2.50909e-08
SPATA6	-0.663895	5.98181e-06	5.78809e-05
MARCKSL1	-0.663838	1.6651e-12	4.58636e-11
DTWD2	-0.66001	1.40616e-07	1.94763e-06
FANCC	-0.658547	4.62681e-05	0.000362499
APBB1	-0.65833	3.93537e-06	3.98698e-05
DIP2B	-0.658	3.03948e-10	6.29013e-09
SLC25A13	-0.656222	9.37799e-19	4.55761e-17
RAD21	-0.656182	1.21139e-08	1.97894e-07
SREBF1	-0.655054	3.34099e-13	9.96693e-12
SHROOM4	-0.647142	2.82102e-07	3.65413e-06
VAV3	-0.646267	1.16089e-10	2.53787e-09
ENTPD6	-0.645973	4.99085e-10	9.90559e-09
APBA1	-0.644216	0.000486811	0.00289919
PPP2R2B	-0.643891	0.0111991	0.0407663
ALK	-0.642886	0.00331462	0.0149439
RELL1	-0.642193	1.21054e-06	1.36982e-05
TGFBR1	-0.638812	3.38347e-10	6.92076e-09
KCTD1	-0.634169	3.35236e-10	6.88618e-09
CSPP1	-0.631006	2.18362e-09	3.95725e-08
EN1	-0.62945	2.84371e-06	2.97424e-05
ZNF618	-0.628585	1.70883e-08	2.72499e-07
ACSL3	-0.625791	4.98883e-06	4.94208e-05
NBEA	-0.624301	0.000108635	0.000773324
SRGAP1	-0.62401	0.000807577	0.0044691
PAX3	-0.623633	1.7483e-09	3.20126e-08
MIB1	-0.62351	8.02594e-08	1.15453e-06
ZNF710	-0.622489	9.20993e-07	1.06367e-05
PTDSS1	-0.622448	7.29251e-18	3.32727e-16
ZNF681	-0.620181	0.000156508	0.00107388
GDPD1	-0.618854	0.00466098	0.0198509
PHACTR1	-0.618644	1.8967e-05	0.000163099
STK10	-0.618277	0.00105781	0.00562283
FAM126A	-0.614818	2.17229e-25	1.75512e-23
CSE1L	-0.614529	5.31613e-13	1.55718e-11
PBK	-0.612846	0.000388126	0.00238396
ZNF160	-0.611217	1.20997e-05	0.000109077
CYP7B1	-0.609391	3.50291e-10	7.13497e-09
GRK5	-0.606419	1.54725e-08	2.48573e-07
TMEM65	-0.606351	9.9729e-11	2.19506e-09
ASB2	-0.606155	0.00260188	0.0121662
OIP5	-0.602318	0.00374183	0.0165695
HMCN1	-0.601216	3.59689e-06	3.67182e-05
NR1D2	-0.600619	0.00110679	0.0058495
ARID5B	-0.597556	7.25785e-05	0.000538397
ADD3	-0.596635	1.767e-05	0.000152896
TMEM74	-0.59631	0.00460975	0.0196586
PDSS2	-0.593781	2.26435e-09	4.0959e-08
NPAT	-0.591108	1.72988e-09	3.17053e-08
PLEKHH1	-0.590257	0.000119197	0.000838664
RTKN2	-0.588427	0.000121999	0.000854962
SETBP1	-0.582425	5.16137e-06	5.08966e-05
C21orf91	-0.577852	1.01293e-08	1.67449e-07
CEP192	-0.575976	2.22538e-06	2.38542e-05
CHD7	-0.575953	1.9283e-05	0.000165489
GLUL	-0.573475	0.000239404	0.00156781
DNMT3A	-0.573287	2.7106e-07	3.52524e-06
C8orf37	-0.572739	0.0066619	0.0267013
RGS3	-0.572448	0.000308228	0.00194749
LYST	-0.571112	1.45127e-10	3.1408e-09
SQLE	-0.568435	1.3957e-11	3.4215e-10
FAM53B	-0.566325	8.19747e-09	1.37269e-07
ZFP30	-0.564761	3.74537e-05	0.00030098
ZNF680	-0.564579	0.00144084	0.00733317
MPHOSPH9	-0.564352	5.41889e-06	5.30427e-05
TMPO	-0.561897	0.000593808	0.0034382
C2CD5	-0.557309	1.42011e-07	1.96275e-06
PARD3B	-0.556868	0.00151116	0.00762899
CELF2	-0.556425	3.52221e-06	3.60608e-05
CENPE	-0.554009	0.00168354	0.00836848
LMNB1	-0.553989	0.000456669	0.00274279
L3MBTL1	-0.553565	0.00199913	0.00969128
CNOT6	-0.552748	4.35738e-14	1.41058e-12
FAM110A	-0.552251	0.00312064	0.0142048
ALCAM	-0.55101	6.07364e-06	5.86232e-05
ARMC1	-0.548211	1.71327e-12	4.69237e-11
EFNA5	-0.54229	0.000718962	0.00406804
CEP68	-0.540885	3.00751e-07	3.87241e-06
IFNGR1	-0.537365	5.71232e-09	9.82853e-08
ATG10	-0.536431	3.96182e-05	0.000316147
GPR19	-0.535193	0.00192132	0.00937029
RIN3	-0.535159	1.99842e-06	2.16851e-05
PRKDC	-0.533472	6.97345e-07	8.28685e-06
CEP89	-0.533379	2.41367e-06	2.56738e-05
SPIDR	-0.532832	1.82375e-08	2.90348e-07
GNG2	-0.529516	0.000561913	0.00327405
CDC7	-0.529153	0.00103958	0.00553652
PAN3	-0.52785	5.56924e-10	1.09749e-08
SYNE2	-0.522544	0.002938	0.0134842
TMEM68	-0.521934	2.23075e-05	0.000188893
DHX29	-0.51934	4.71364e-10	9.40352e-09
ETS2	-0.519075	0.00101331	0.00542492
TNS3	-0.517511	9.96392e-06	9.16993e-05
KAT2B	-0.516064	8.59417e-05	0.000626502
METTL21A	-0.514478	4.74342e-07	5.86979e-06
VANGL2	-0.511469	0.000772728	0.00432064
ZNF737	-0.510387	0.000453319	0.00272568
ZNF43	-0.509417	6.24281e-06	6.01065e-05
MPRIP	-0.507466	1.43768e-09	2.66775e-08
UTP23	-0.505242	9.08768e-08	1.29478e-06
ASPH	-0.505058	2.17302e-14	7.26501e-13
SNX1	-0.503764	3.66888e-07	4.64079e-06
MYO5A	-0.503498	6.95277e-06	6.62186e-05
ZNF626	-0.503163	0.00704262	0.0279314
ARHGAP12	-0.502887	2.29439e-07	3.0204e-06
NBN	-0.502159	2.954e-09	5.27449e-08
POU2F1	-0.499155	6.75754e-06	6.45495e-05
PAG1	-0.498154	0.00446382	0.0191365
TAB1	-0.496999	2.57224e-05	0.000214531
MAP2	-0.495904	0.00626621	0.0254201
RMI1	-0.4959	0.00412836	0.018008
NAV2	-0.495089	4.15139e-05	0.000329377
TERF1	-0.495018	2.3738e-07	3.11648e-06
TPD52	-0.493621	6.3779e-07	7.6389e-06
RASSF3	-0.49295	4.40813e-07	5.5076e-06
NR2C2	-0.492771	4.80522e-05	0.000374059
BBS10	-0.492738	7.44239e-05	0.000550263
SCLT1	-0.489895	0.00908134	0.0345672
TMEM14A	-0.489564	1.5272e-05	0.000134182
TLE1	-0.489023	4.50075e-06	4.49867e-05
DNAJC13	-0.488611	2.44913e-08	3.85792e-07
DTNBP1	-0.487303	3.08304e-05	0.00025257
CPNE3	-0.486123	1.23838e-15	4.72704e-14
MTDH	-0.485414	2.75073e-12	7.35715e-11
ATG4C	-0.483879	0.00256032	0.0119979
NSMCE2	-0.4809	2.13647e-08	3.38744e-07
ST8SIA1	-0.477617	8.73341e-07	1.01529e-05
TNIK	-0.476802	1.03095e-05	9.44761e-05
TNS1	-0.476499	0.00043576	0.00263398
LIG3	-0.473831	1.20404e-10	2.62332e-09
NPHP3	-0.473508	0.000201073	0.00134217
SLC16A1	-0.472949	1.25688e-07	1.75972e-06
ASAP1	-0.47009	1.98092e-07	2.65827e-06
SRPK2	-0.468419	1.4762e-06	1.64323e-05
VLDLR	-0.467657	1.16457e-05	0.000105475
PEPD	-0.464386	4.20142e-08	6.36482e-07
HMGCR	-0.463597	2.78327e-05	0.000230347
FOXP1	-0.463408	0.0114387	0.0414596
SENP1	-0.461982	0.000456731	0.00274279
DACT3	-0.458676	0.00337944	0.0151902
INCENP	-0.455412	5.03317e-05	0.000389459
ZBTB40	-0.453831	2.17413e-05	0.000184582
SNX18	-0.45179	1.51956e-06	1.68568e-05
SYK	-0.450295	0.00530337	0.022102
MTHFD1L	-0.450239	9.7374e-05	0.000702186
SAMD9	-0.447821	0.000203009	0.00135323
STRIP1	-0.44655	3.43496e-06	3.53167e-05
BEND3	-0.445432	0.00128671	0.00664642
TASP1	-0.444812	0.000284862	0.00181583
SCAPER	-0.443983	0.00163161	0.00814129
CMIP	-0.443002	2.35423e-05	0.000197709
SGSM2	-0.442868	1.23582e-09	2.31088e-08
ZNF512B	-0.441731	6.71706e-09	1.14255e-07
FAM210B	-0.440615	7.46054e-06	7.05006e-05
PLEKHF2	-0.439774	0.00695632	0.0276754
CTBP2	-0.438612	4.23147e-09	7.39211e-08
ZIC1	-0.438181	7.85112e-05	0.000577327
CKAP2	-0.436297	0.000553728	0.00323316
ANGPT1	-0.435539	1.87565e-06	2.0456e-05
NNT	-0.434997	5.69628e-11	1.30718e-09
CACHD1	-0.434393	5.18821e-05	0.000399542
ANKRD50	-0.433825	6.89899e-06	6.57711e-05
SLC9A8	-0.433203	6.58998e-07	7.87832e-06
ZMAT3	-0.432161	0.000245402	0.0016006
DDX11	-0.43207	6.48565e-05	0.000487643
OXR1	-0.431503	5.16741e-05	0.000398098
COLGALT2	-0.430443	0.00309123	0.0140874
NUDT12	-0.428134	0.00143475	0.007306
SAE1	-0.426733	6.47122e-06	6.21512e-05
ZNF354A	-0.42572	0.000417687	0.00254058
ZNF283	-0.42433	0.000237244	0.00155471
CLK4	-0.424248	0.00668077	0.0267659
ATP7B	-0.423694	0.00151279	0.00763325
CACUL1	-0.41959	0.000273362	0.00175638
KCNG1	-0.418775	0.0026199	0.0122239
HENMT1	-0.418396	0.000312318	0.00196784
AHCYL2	-0.418125	0.000644504	0.00369532
CHRAC1	-0.417211	6.97909e-05	0.000519507
URI1	-0.416769	3.70911e-10	7.52648e-09
SDCCAG8	-0.416527	0.0103023	0.0382411
PKP4	-0.415788	5.24157e-05	0.00040317
SH3BP4	-0.415316	2.64759e-06	2.78867e-05
SERPINH1	-0.413052	8.06156e-07	9.46258e-06
RNF24	-0.412733	0.000449798	0.00270619
PLEKHF1	-0.411548	0.000248138	0.00161682
SASH1	-0.409004	0.00151016	0.00762789
EMC2	-0.408996	0.000406698	0.00248387
RAP2A	-0.407655	2.55886e-07	3.34584e-06
ARL15	-0.406446	0.000296545	0.00187918
RUVBL1	-0.406415	3.97176e-06	4.01755e-05
TTC8	-0.405866	5.27337e-07	6.43523e-06
CMTM8	-0.405452	0.0142956	0.0497587
TRIQK	-0.404961	0.000563135	0.00328019
PDLIM1	-0.403223	0.000420226	0.00255442
GALNT10	-0.40173	1.3311e-06	1.49198e-05
FZD7	-0.40101	7.46721e-05	0.000551816
ANKRD28	-0.399129	3.76619e-07	4.75766e-06
LMO4	-0.39756	0.00343424	0.0153938
STEAP1B	-0.395597	0.000550501	0.00321529
CBR4	-0.394044	0.0013677	0.00700875
BCAR3	-0.392788	2.53114e-05	0.000211649
HSPB1	-0.390701	0.000787757	0.00438193
POP4	-0.390505	4.97542e-06	4.93243e-05
CELSR2	-0.390322	0.012876	0.0455783
SRI	-0.389563	2.64706e-06	2.78867e-05
LSM14A	-0.387661	9.13334e-09	1.51954e-07
TMEM64	-0.386155	3.07987e-06	3.19026e-05
F3	-0.385269	0.0135385	0.0475676
ARFGEF2	-0.384417	2.04485e-06	2.21147e-05
RBPJ	-0.383891	8.65776e-08	1.23625e-06
C5orf51	-0.382576	0.00102383	0.00546764
RAB17	-0.382455	0.0033462	0.0150583
MYO10	-0.381013	0.000508149	0.00300779
S100A10	-0.380941	0.000198408	0.00132712
SNPH	-0.380127	0.00343374	0.0153938
IQSEC1	-0.38005	7.66465e-05	0.000564685
GSTA4	-0.379749	0.00471655	0.0200392
SBF2	-0.3793	0.000198634	0.00132818
UQCRFS1	-0.378885	9.37754e-06	8.66317e-05
IPO9	-0.374068	2.84158e-06	2.97361e-05
CDK6	-0.374009	0.0024904	0.0117098
DPH6	-0.373413	0.0127716	0.0453082
ATP6V1C1	-0.371807	1.07959e-05	9.83299e-05
IL1RAP	-0.371285	0.00177677	0.00876899
SCARF2	-0.369895	0.000403059	0.00246553
CEBPG	-0.368581	0.000117475	0.000829253
ANKIB1	-0.363208	5.05157e-05	0.000390726
RPS6KA5	-0.363097	6.58675e-05	0.000494146
WASL	-0.362235	0.000510364	0.00301998
TRIM24	-0.362123	0.00017861	0.00120677
ABHD17B	-0.361985	5.26438e-05	0.000404764
NAB1	-0.361392	4.99025e-06	4.94208e-05
PPP4R1L	-0.361319	0.00909177	0.0345887
ETAA1	-0.361007	0.000430514	0.0026123
ZNF532	-0.359794	4.16661e-06	4.19931e-05
EXOC2	-0.358069	0.000786287	0.00437501
CAMK4	-0.357779	1.88957e-05	0.00016263
NDUFAF6	-0.357319	0.000664251	0.00379508
CHP1	-0.356678	0.0115844	0.0418545
MAT2B	-0.356486	0.00112993	0.0059523
KBTBD11	-0.356451	0.00528971	0.0220539
PRKD2	-0.356184	0.000166199	0.00113
ASF1A	-0.353574	0.0139621	0.0488434
FAM13A	-0.353135	0.00207044	0.0100038
SUPT5H	-0.353011	8.16628e-06	7.64617e-05
ATP2B1	-0.349983	8.52741e-05	0.000622103
GTF3C1	-0.349975	8.19156e-08	1.17574e-06
ZNF675	-0.348833	0.00722685	0.0285642
NUP93	-0.34862	9.1107e-06	8.44886e-05
ZNF704	-0.348318	0.000263044	0.00169797
CDC23	-0.344096	6.59946e-05	0.000494587
PNPLA8	-0.343405	2.23972e-05	0.000189322
ETNK2	-0.339793	0.00322389	0.0146164
DAAM2	-0.339771	3.61678e-07	4.58086e-06
CUX1	-0.338341	0.00221309	0.0105674
PANK3	-0.338195	0.00343723	0.0154036
TTC30A	-0.337527	0.001032	0.0055022
ANKRD44	-0.336477	0.000165258	0.00112439
CHCHD3	-0.334653	1.18066e-08	1.93362e-07
ITGA2	-0.329095	0.00603539	0.0245969
CYB5A	-0.32627	0.00563419	0.0232354
MCCC1	-0.325338	0.00431049	0.0185785
ANLN	-0.32336	0.0095939	0.0361233
NEK1	-0.321095	0.00312263	0.0142105
XPNPEP1	-0.318647	8.14017e-05	0.000596546
EDEM3	-0.318233	0.000881229	0.00481893
PHTF2	-0.315449	5.91504e-05	0.000449094
ZNF770	-0.314436	0.00209519	0.0101014
YTHDF3	-0.313953	8.99882e-07	1.04364e-05
NUBPL	-0.313825	0.000797297	0.00442569
STIM2	-0.313624	0.00182622	0.00898558
ARFGEF1	-0.311897	0.000820335	0.00452678
CCNYL1	-0.311373	0.00494298	0.0208504
SFXN1	-0.311306	1.57591e-06	1.74421e-05
TSPAN14	-0.310139	0.00960351	0.0361455
ADAMTS9	-0.307632	0.00601391	0.0245197
EPM2AIP1	-0.307498	0.001678	0.0083431
MOCS2	-0.3063	1.49903e-05	0.000132005
MRPS27	-0.301931	2.45121e-05	0.00020523
TCERG1	-0.301814	0.000430555	0.0026123
ANP32A	-0.298057	0.005463	0.022642
LPP	-0.295335	0.0106927	0.0393888
AASS	-0.29433	0.0126724	0.0450055
SIN3A	-0.294272	0.000110098	0.000781443
IPO5	-0.29281	0.00054485	0.00319093
CDC14B	-0.291343	0.00498669	0.0210074
HMGN1	-0.289317	0.00057834	0.0033627
ARID1B	-0.289295	0.000517064	0.00305174
ARHGAP18	-0.288088	0.0119959	0.0430444
CCNL1	-0.28675	0.00954375	0.0359834
ZNF516	-0.286593	0.0105303	0.0389014
CTNNB1	-0.286191	0.000438465	0.00264868
DESI2	-0.284531	5.96291e-05	0.000452551
EGLN3	-0.284377	0.0116955	0.0421695
RIC8B	-0.284084	0.00282827	0.0130516
ACADM	-0.282024	0.00672275	0.0269007
QDPR	-0.279335	0.000212031	0.0014066
GPD1L	-0.27821	0.00366163	0.0162664
MRPL13	-0.276481	0.00274176	0.0127251
CREB1	-0.27524	0.000629427	0.00361743
GCLC	-0.275028	0.0011589	0.00607359
IRF2BPL	-0.274584	7.98786e-05	0.000586049
RPRD1B	-0.274369	0.00325766	0.0147282
DZIP1	-0.274167	0.00499845	0.0210477
XPC	-0.272781	0.0140133	0.0489871
MYC	-0.271865	0.0116642	0.042088
INTS10	-0.270491	0.00548014	0.0227014
ZNF281	-0.269467	0.000320168	0.00201048
SMAP2	-0.269095	0.000583646	0.00338644
DNM1L	-0.268729	4.34137e-05	0.000342907
KMT2E	-0.265336	0.00752099	0.0295282
TIMM9	-0.263662	0.0128946	0.0456358
MRPS25	-0.263578	0.000345512	0.00214807
MLLT10	-0.263116	0.00121507	0.00634226
PIAS1	-0.262732	0.0110567	0.0403921
TBL1XR1	-0.261908	0.000736934	0.00415404
PRPF6	-0.261781	0.00452194	0.0193437
CDC5L	-0.260176	0.00278556	0.0129037
ODF2L	-0.26003	0.0125275	0.0445808
ZBED5	-0.259114	0.00294955	0.0135278
ZNF236	-0.258158	0.00654069	0.0263269
CHSY1	-0.254815	0.00377277	0.0166685
ALDH7A1	-0.254802	0.00982977	0.0368826
CALD1	-0.252625	3.50458e-05	0.000283518
ATF7IP	-0.252088	0.00148939	0.00753872
USP14	-0.252006	0.000504322	0.00299055
HPS1	-0.248818	0.000920858	0.0050102
MFAP3	-0.247867	0.00757381	0.0296814
SCFD2	-0.247788	0.0136247	0.0478184
PELO	-0.247128	0.00427358	0.0184811
ANGEL1	-0.242752	0.0123479	0.0440711
ZC3HC1	-0.242456	0.00526924	0.0219922
HNRNPA2B1	-0.239486	0.00660606	0.0265159
NOA1	-0.238141	0.0113147	0.0411177
PREP	-0.237684	0.000361605	0.00223593
AHCYL1	-0.235477	0.00522666	0.0218568
OTUD6B	-0.23397	0.0133846	0.0471035
LRP6	-0.231576	0.00132909	0.00683076
QKI	-0.230269	0.000818194	0.00451883
BNC2	-0.228961	0.00951864	0.0359237
SYNCRIP	-0.227877	0.000155885	0.00107001
PTPRM	-0.227035	0.0115878	0.0418589
FBXO32	-0.226909	0.00945203	0.0357071
BCL2L13	-0.226555	0.000205606	0.00136772
COG4	-0.225309	0.00428816	0.0185152
FAR1	-0.224061	0.00358643	0.0159872
TBC1D7	-0.222034	0.0014032	0.00716042
RRM2B	-0.221795	0.00988667	0.0370098
ZNF330	-0.218989	0.00264151	0.012307
FOXN2	-0.217199	0.00584861	0.0239667
PDE8A	-0.215296	0.00600917	0.024506
EIF1AX	-0.214993	0.00260774	0.0121798
PTMA	-0.214872	0.00416829	0.0181308
U2SURP	-0.21338	0.00193815	0.00944764
TSN	-0.213193	0.00632213	0.0256095
PAIP1	-0.206919	0.00372782	0.0165331
EXTL3	-0.202598	0.0142137	0.049536
ZNF326	-0.200791	0.0111427	0.0406221
CKAP4	-0.197795	0.0110846	0.0404709
COPZ1	-0.19627	0.00377087	0.0166676
CNST	-0.195333	0.0103621	0.0383971
DERL1	-0.187425	0.00490857	0.0207368
CAND1	-0.180509	0.00421834	0.0182911
RAD23B	-0.180458	0.00652438	0.0263023
NAP1L1	-0.163076	0.00219253	0.0104976
AK2	-0.159514	0.0140464	0.0490851
PPIF	-0.15814	0.007002	0.0278172
CD164	0.147132	0.0101732	0.0378272
PLOD1	0.192154	0.0089513	0.0342019
UGCG	0.205676	0.00744616	0.0292758
COG3	0.20628	0.0134579	0.0473185
GORASP2	0.206448	0.00340693	0.0152925
SEC61A1	0.207172	0.0084745	0.0326568
STK24	0.219758	0.00178501	0.00880292
NRBF2	0.220722	0.00950356	0.0358738
ENDOD1	0.22315	0.0130514	0.0460817
STK17A	0.223776	0.00842206	0.0325064
VAPA	0.224282	0.00675679	0.0270202
C1GALT1	0.226103	0.00550169	0.0227761
PARVA	0.233658	0.00237002	0.01122
BIN1	0.237929	0.00289256	0.0132945
NCK2	0.239367	0.000105879	0.000757046
RBM19	0.240147	0.00853511	0.0328317
PERP	0.243292	0.000333937	0.00208211
MMP16	0.245643	0.0142988	0.049761
ATP6V1B2	0.246176	0.00385877	0.0169981
LGMN	0.248781	0.00456947	0.0195169
MRPS9	0.248881	0.0102007	0.0379076
RCN1	0.253111	0.000314541	0.00197964
NHLRC3	0.253359	0.00965606	0.036308
SOX4	0.25533	0.00364456	0.0162091
CLPB	0.259659	0.00776846	0.0303645
RPL29	0.264141	0.00835324	0.03226
MEX3C	0.266018	0.00558802	0.0230645
CCZ1B	0.266038	0.00527498	0.0219982
BAMBI	0.266118	3.06454e-05	0.000251266
HCCS	0.267767	0.000524688	0.00308965
MMADHC	0.269263	1.94761e-05	0.000166885
PLCG2	0.272113	0.00953533	0.0359587
ARF6	0.27626	0.00533745	0.0222148
MZT2A	0.289015	2.61981e-05	0.000218029
FNDC3A	0.292827	0.000554954	0.0032374
HABP4	0.302589	0.0036086	0.0160713
TMED3	0.307513	1.23312e-05	0.000110855
RUNX3	0.308518	0.00162368	0.0081063
EEF2	0.309117	0.00714503	0.0282696
ERAP1	0.311105	0.00114961	0.0060396
CTTN	0.313138	0.000987605	0.00530489
AK4	0.314144	0.00455518	0.019473
ZNHIT6	0.316078	0.00219468	0.0105053
RYBP	0.319967	0.000667249	0.00380884
ATP6V0E2	0.324644	0.00120377	0.00628835
MBNL2	0.32465	0.00281455	0.01301
EVA1A	0.32649	0.000400648	0.00245388
ATXN1	0.333538	0.00472414	0.0200626
SCCPDH	0.335252	1.39843e-05	0.000124048
TEAD1	0.336861	0.000302384	0.00191244
EFHD2	0.346552	0.0112113	0.0407953
TGFBRAP1	0.347547	0.000109421	0.000778068
GOLIM4	0.352133	6.02123e-06	5.82027e-05
GULP1	0.353164	0.000265357	0.00171062
BHLHE40	0.355762	0.000970279	0.0052384
OGFRL1	0.356283	0.000558902	0.00325847
ZNFX1	0.359871	0.00874465	0.0334981
DRAM1	0.36105	0.0036733	0.0163107
LEF1	0.36428	0.00128714	0.00664687
FHL2	0.372646	0.00473936	0.0201184
CD58	0.373019	0.00892175	0.0341024
ADCY1	0.374211	0.000524619	0.00308965
MERTK	0.374813	5.41892e-05	0.000414837
WDR1	0.376197	8.54299e-08	1.22076e-06
EEPD1	0.379221	0.00281895	0.0130241
XXYLT1	0.381355	1.58689e-05	0.000138611
IL17RA	0.381767	0.00919953	0.0349164
PPP1R3B	0.383423	0.00735843	0.0290015
BCL2A1	0.388476	0.000897662	0.0048954
GYPC	0.388838	0.000481628	0.00287185
FAM3A	0.390422	4.68109e-05	0.000366012
CSRP1	0.392386	4.13901e-12	1.08459e-10
IDS	0.394388	1.00908e-05	9.26912e-05
FAM214B	0.402829	0.00742476	0.0292095
TRIO	0.407921	0.00069279	0.00393956
CSNK1A1	0.408651	5.93355e-07	7.14643e-06
KLF10	0.410236	0.000525918	0.00309501
SEMA3A	0.411772	0.0119812	0.0430075
TGOLN2	0.412746	2.05166e-10	4.36224e-09
CD109	0.412945	2.95777e-05	0.000243438
PHLDA1	0.414279	0.000133552	0.000930066
UTRN	0.417234	0.00526094	0.0219623
RSPH3	0.419416	0.00116506	0.00610258
CADPS	0.420165	0.000566969	0.00330153
SLC39A14	0.423128	0.00839408	0.0324049
MAP3K4	0.423282	0.000162264	0.00110635
THSD1	0.423624	0.00521525	0.0218232
MCFD2	0.428802	1.00299e-08	1.65947e-07
AHR	0.428984	2.30323e-05	0.000193761
ANKMY2	0.430905	0.000116099	0.000820138
LAPTM4A	0.435724	9.31578e-07	1.07525e-05
OPTN	0.439426	0.00199137	0.00966296
SH3RF1	0.439569	0.000969474	0.00523651
SPATS2L	0.443365	1.20106e-06	1.36197e-05
ITGA4	0.444017	7.61131e-07	8.98302e-06
DNAJC6	0.447049	0.00334785	0.0150622
MLF1	0.450378	0.000123964	0.00086717
PCGF5	0.450891	2.91332e-08	4.49064e-07
ISG20	0.454978	2.31922e-08	3.65923e-07
NFKB1	0.457472	2.08991e-10	4.43385e-09
FAM98A	0.457477	1.57381e-07	2.15066e-06
UXS1	0.458423	5.06414e-08	7.56539e-07
NFE2L3	0.459698	2.88336e-05	0.000237717
GPR157	0.462704	0.00377081	0.0166676
CERKL	0.463918	2.13742e-05	0.000181704
LARP1B	0.464547	2.53815e-05	0.000212143
ELOVL4	0.469202	0.00700813	0.0278302
ELK3	0.47397	0.00039659	0.00243209
MYO1E	0.474279	0.000180848	0.00122061
MYO1B	0.475314	0.00191704	0.00935651
PPM1L	0.477664	0.00583955	0.0239397
GATA6	0.482081	0.0103229	0.0382664
HEY1	0.484711	2.71706e-08	4.22368e-07
PPP1R9A	0.488575	0.000761083	0.00426167
IFI27L2	0.489623	1.14983e-05	0.000104335
PRICKLE2	0.489777	0.000868882	0.00476485
ZNF521	0.4899	2.23542e-05	0.00018904
NCOR2	0.496483	1.35634e-05	0.000120701
GSN	0.500264	7.12233e-05	0.000529154
TMEM198	0.500915	0.000737311	0.00415496
TTLL7	0.504218	0.000298984	0.00189341
FMNL3	0.504721	0.000961527	0.00519938
LRFN4	0.508049	0.00489292	0.0206888
CALCOCO1	0.509502	2.52601e-06	2.67368e-05
GATAD1	0.51022	6.49798e-07	7.77312e-06
EML6	0.516361	0.00111176	0.00587413
SLC48A1	0.516654	0.00194345	0.00946393
SMPD1	0.520398	4.57249e-05	0.000358678
FZD1	0.521864	5.55919e-12	1.44115e-10
CYSTM1	0.527845	2.54427e-08	3.97892e-07
DHRS3	0.529886	0.00322925	0.0146276
ENC1	0.535528	0.000482658	0.0028771
CAST	0.536451	5.73438e-06	5.5776e-05
SCML1	0.540139	1.56948e-08	2.51936e-07
GALNT2	0.54202	8.74069e-11	1.94817e-09
SFMBT2	0.543549	0.000119968	0.000842668
RNF144B	0.549586	9.01427e-06	8.36744e-05
BMP8B	0.549773	8.27343e-06	7.73157e-05
SLC38A2	0.552444	0.000108843	0.000774524
TMEM87B	0.55401	1.2065e-06	1.36655e-05
SMURF2	0.55493	3.44831e-06	3.54177e-05
BID	0.555978	1.18506e-07	1.66157e-06
KLHL29	0.558288	1.57018e-06	1.73985e-05
CALM1	0.558766	1.02418e-08	1.69164e-07
RUSC2	0.561446	1.12044e-08	1.84122e-07
ABCB5	0.562917	8.94049e-06	8.31088e-05
EN2	0.564156	0.00232872	0.011046
INSIG2	0.568603	6.93443e-06	6.60765e-05
NDFIP2	0.572844	1.56213e-15	5.8704e-14
MANBA	0.576449	1.19018e-05	0.000107543
HSPB8	0.577431	3.23356e-06	3.34233e-05
GPR137B	0.577627	1.23291e-05	0.000110855
TVP23C	0.577701	0.0138875	0.0486616
ERAP2	0.580294	3.2998e-10	6.78542e-09
GAD1	0.586177	5.48843e-05	0.000419662
KIAA1324L	0.586955	4.34473e-05	0.00034294
ARHGAP20	0.594624	0.000108083	0.000770845
NDRG4	0.597103	0.00553629	0.0229035
RAB6B	0.598643	6.59132e-06	6.32108e-05
CREB3L2	0.608723	2.18813e-06	2.34939e-05
GHR	0.611186	2.33445e-12	6.28712e-11
STARD13	0.612486	0.000275523	0.00176675
C3orf33	0.613593	0.000311975	0.00196732
KLF7	0.616244	4.16734e-05	0.000330506
ST6GALNAC3	0.61683	0.00102064	0.00545214
COL4A1	0.617348	2.05084e-06	2.21671e-05
FBXL7	0.619261	1.18215e-10	2.58143e-09
GOLGA7	0.620905	3.71665e-05	0.000299293
ARRDC3	0.621377	0.00174346	0.00861928
TMEM51	0.623608	5.62813e-11	1.2946e-09
PC	0.624898	1.30805e-06	1.46869e-05
ITGB1BP1	0.625122	3.27261e-13	9.79307e-12
KITLG	0.625745	2.06497e-05	0.000176241
ACAN	0.626559	0.000873851	0.00478939
TRPV4	0.629483	1.38713e-05	0.000123215
CLDN14	0.632769	0.00399442	0.0175042
PPP2R3A	0.632922	0.00126608	0.00656961
CLIP4	0.633404	2.43277e-09	4.38827e-08
COL25A1	0.636531	0.00461803	0.0196853
TIMP3	0.638962	1.05377e-05	9.63394e-05
TMSB4X	0.64153	1.72435e-12	4.71606e-11
CTLA4	0.650993	0.0109594	0.0401272
NCAM1	0.652267	7.70064e-13	2.19916e-11
ARFGAP3	0.656299	7.81727e-10	1.51131e-08
ZBTB38	0.676564	1.63843e-07	2.22953e-06
PLOD2	0.67689	2.05445e-10	4.36341e-09
MFSD6	0.677587	4.17275e-08	6.32633e-07
EZR	0.678189	2.53148e-08	3.96846e-07
YPEL1	0.682367	0.0142508	0.0496297
SPATA13	0.685219	2.62113e-06	2.7653e-05
GADD45A	0.688505	4.51546e-23	3.02973e-21
DNAJA4	0.691638	3.80802e-08	5.80514e-07
PBDC1	0.696329	9.96812e-05	0.000717224
BMP2	0.700445	0.000544418	0.00318937
ZFP69B	0.704209	0.00293891	0.0134852
BCL9L	0.70795	0.000141393	0.000979196
OSMR	0.711371	5.68298e-13	1.65712e-11
NHLRC1	0.714912	2.217e-05	0.000187893
GRB10	0.73066	5.79755e-08	8.56861e-07
GBP1	0.739423	6.0675e-05	0.000459709
TPRA1	0.74313	7.65653e-13	2.18979e-11
PDE4D	0.745285	2.79021e-06	2.92459e-05
KLF9	0.745421	2.66019e-08	4.14327e-07
TDRD3	0.751909	2.16701e-06	2.32929e-05
NEK10	0.752282	2.97146e-05	0.000244358
CTNNA1	0.760437	2.80845e-15	1.02559e-13
KIF5C	0.765132	2.12051e-07	2.82409e-06
CRIM1	0.766783	3.6139e-07	4.58021e-06
PLEKHG5	0.773371	9.15324e-06	8.48425e-05
SLC39A11	0.773815	6.21388e-08	9.14908e-07
MET	0.780626	8.46604e-19	4.16662e-17
HIVEP1	0.794233	1.04075e-05	9.52388e-05
RHBDF1	0.797659	8.18797e-10	1.57669e-08
NFKBIZ	0.810088	0.000130387	0.000909475
LRRC8B	0.810813	2.28689e-14	7.60306e-13
ATP6V1E2	0.824482	2.25464e-14	7.5249e-13
DUSP10	0.844101	2.90969e-09	5.20497e-08
NID1	0.848152	5.39633e-07	6.56463e-06
TSPAN1	0.864781	1.46096e-06	1.62813e-05
KCNMB4	0.866532	0.000140302	0.000972339
GNS	0.869003	3.97843e-22	2.49663e-20
CREB5	0.870566	3.87157e-12	1.02002e-10
DOK5	0.879666	0.00437058	0.0187999
STRIP2	0.884417	1.00044e-12	2.81561e-11
SH3KBP1	0.891506	2.71378e-15	9.94763e-14
MRO	0.892255	0.000327084	0.00204464
GBX2	0.896084	0.00032843	0.0020524
NT5DC3	0.929667	2.644e-11	6.27538e-10
ZIC5	0.933015	9.20049e-10	1.75252e-08
TMEM38A	0.936709	8.48182e-13	2.41514e-11
TSHZ2	0.936723	0.00034169	0.0021284
PDE3A	0.941909	0.00438116	0.018837
MAP1B	0.951301	1.25902e-08	2.04951e-07
DUSP6	0.953323	4.76518e-26	4.07055e-24
JAG1	0.957673	4.91167e-11	1.14199e-09
LIFR	0.962473	2.60052e-11	6.17975e-10
CRMP1	0.98051	2.70184e-09	4.85106e-08
MAPK4	0.981902	3.25111e-09	5.77311e-08
ARMC9	1.00601	0.00191832	0.00935803
TRIM25	1.01913	2.56845e-14	8.45581e-13
DGKE	1.02192	5.32511e-09	9.19494e-08
ODC1	1.02316	9.79558e-42	1.80901e-39
SLC30A10	1.0507	5.34641e-10	1.0568e-08
PDE4B	1.05169	9.38531e-27	8.34819e-25
ZNF804A	1.05607	0.000153653	0.00105543
EVC	1.08084	6.08968e-15	2.1431e-13
ACTR3C	1.08558	9.89884e-22	6.01719e-20
MYL10	1.09055	2.28982e-14	7.60306e-13
NDRG1	1.09622	9.96505e-24	7.02663e-22
SCIN	1.12137	1.62234e-11	3.94715e-10
PSCA	1.13917	8.66764e-23	5.71681e-21
VEPH1	1.1471	5.86935e-35	7.95892e-33
TNFAIP3	1.14945	1.21439e-06	1.37307e-05
SLC41A2	1.14947	7.3942e-10	1.44101e-08
RAB27B	1.16881	2.00535e-06	2.17482e-05
TMEM163	1.173	1.42342e-09	2.64382e-08
DNAH5	1.19871	0.00121863	0.0063557
TFCP2L1	1.21141	2.28305e-07	3.00956e-06
FREM1	1.22441	1.9881e-10	4.2364e-09
SLIT2	1.23029	8.97235e-05	0.000651865
CHSY3	1.23808	5.35429e-20	2.90014e-18
LMOD3	1.24743	0.00434382	0.0186972
LTBP1	1.26039	1.60758e-06	1.77622e-05
PTGER4	1.26102	0.000715234	0.00404938
RASGRF1	1.26125	4.94705e-22	3.08451e-20
PGBD5	1.26424	0.000353481	0.00219059
ABLIM1	1.26799	1.00916e-14	3.50693e-13
TBC1D30	1.29213	8.35722e-07	9.77411e-06
TPBG	1.29492	1.15232e-24	8.86689e-23
PRKAA2	1.31055	1.98465e-22	1.27011e-20
STAB2	1.33428	3.72262e-05	0.000299536
KLF4	1.33952	3.29631e-09	5.84267e-08
SMOX	1.36446	2.12144e-11	5.09751e-10
MYO3B	1.38941	2.34444e-07	3.08211e-06
PRSS12	1.39906	1.87266e-08	2.97646e-07
CHI3L2	1.41415	0.000693007	0.00393963
ARC	1.44295	0.00011811	0.000832827
GBP2	1.4493	1.13133e-15	4.32695e-14
TGM2	1.4675	0.0137026	0.0480569
STX11	1.48024	1.98539e-18	9.41287e-17
ARHGEF10L	1.48111	4.76422e-39	7.89599e-37
MAF	1.48442	4.43157e-15	1.57674e-13
SLITRK2	1.50141	1.04314e-13	3.24678e-12
JUN	1.50288	2.8067e-16	1.14578e-14
MAMLD1	1.51338	2.01923e-12	5.47621e-11
GALNT18	1.52095	2.2578e-19	1.1613e-17
TGFA	1.54122	1.43382e-33	1.79376e-31
RASL11B	1.54713	6.77786e-08	9.90426e-07
OCLN	1.54858	8.63088e-10	1.6554e-08
TRIM48	1.62884	0.00339461	0.0152514
COL12A1	1.62914	5.33638e-06	5.23938e-05
ITGB8	1.66405	9.88749e-10	1.87235e-08
THBS1	1.72138	3.41762e-09	6.04112e-08
SCRG1	1.77068	0.013497	0.0474476
KIAA0319	1.82091	2.82809e-13	8.50225e-12
GALNTL6	1.82326	0.0022933	0.0108913
COL15A1	1.87889	7.13719e-24	5.08814e-22
HTR7	1.91889	1.57376e-25	1.29859e-23
TESC	1.92967	5.40179e-13	1.57988e-11
SLC9A7	2.01186	1.67683e-30	1.83703e-28
CES5A	2.01319	0.0118256	0.0425989
GRIK2	2.01496	9.30625e-22	5.67476e-20
VCX3A	2.02838	9.30533e-56	2.95803e-53
BASP1	2.06441	0.000538772	0.00316106
TMEM132B	2.08957	0.000186164	0.00125257
TBX3	2.19537	2.88569e-11	6.8323e-10
NEUROG2	2.1958	0.0114136	0.0413917
PNLIPRP3	2.25025	1.97737e-28	1.89817e-26
ARHGAP25	2.26049	0.0143591	0.0499351
DIRAS2	2.28547	4.45287e-05	0.000350286
TBC1D2	2.34652	9.92634e-12	2.47406e-10
BCAS4	2.36419	5.03428e-12	1.31033e-10
MYOZ2	2.40494	0.0143214	0.0498308
HS3ST5	2.45575	0.00957327	0.0360667
GALC	2.47739	0.0126474	0.044925
B3GALT5	2.57557	3.91838e-07	4.93385e-06
PDE2A	2.66574	1.27461e-07	1.78068e-06
SYT8	2.69087	2.8234e-05	0.00023337
CCDC70	2.70682	1.27419e-16	5.32498e-15
TMEFF2	2.70923	7.90304e-09	1.33143e-07
MORC1	2.74579	0.00132816	0.00682961
PPP1R1C	2.7471	4.29411e-05	0.000339588
GRIN2B	2.87751	2.71835e-08	4.22368e-07
CYP26B1	2.93497	2.47687e-12	6.6522e-11
ERVV-2	2.97917	0.00200472	0.00971351
GPR84	2.97992	3.12754e-41	5.72134e-39
LRRTM1	3.00107	2.16116e-36	3.12983e-34
IGFBP3	3.01008	2.68597e-56	8.82774e-54
GCNT3	3.04854	2.16968e-51	5.76333e-49
ASTN1	3.07755	0.000462951	0.00277327
AOC1	3.17705	1.66468e-08	2.65899e-07
FSCN1	3.20895	6.40292e-62	2.69911e-59
TBX15	3.32448	0.000374472	0.00230813
CPA4	3.51494	4.07732e-11	9.53718e-10
PLXNA4	3.84495	2.29677e-05	0.000193386
MYL9	3.87331	9.8326e-10	1.86377e-08
INHBA	3.95569	1.17264e-44	2.39354e-42
IL1RL1	4.05603	4.88092e-10	9.71724e-09
DAPL1	4.32212	0.00078072	0.0043537
CYSLTR2	4.40973	0.00158541	0.00794589
SERPINB2	4.41161	1.58767e-35	2.19904e-33
STOML3	4.51038	0.000568798	0.0033092
HHIP	4.51331	1.34473e-14	4.58272e-13
SV2B	4.5136	3.53512e-07	4.49211e-06
HAND2	4.55506	0.000847595	0.00466261
PKIA	4.55625	0.000118698	0.000836059
PCDH17	4.61597	9.00875e-12	2.25988e-10
ESM1	5.31773	1.58782e-05	0.000138629
PLXDC2	5.71763	3.12976e-31	3.52952e-29
PKP1	5.92842	2.84487e-07	3.68011e-06
CBLN4	5.98784	8.59452e-27	7.71557e-25
AC124017.1	-12.2939	6.81945e-33	8.26474e-31
MAOB	-9.88003	1.14697e-21	6.92861e-20
ARMCX2	-9.28647	2.84524e-19	1.4519e-17
AL136018.1	-8.46603	1.11851e-23	7.85837e-22
AC087379.1	-8.33159	2.10216e-43	4.11747e-41
ZNF98	-8.31324	1.34687e-15	5.09105e-14
ZNF723	-7.47625	1.81035e-12	4.93734e-11
MAGI2-AS3	-7.25846	8.87669e-12	2.23543e-10
AFP	-7.15442	0.000931135	0.00506044
LINC02765	-6.80317	1.09134e-18	5.26424e-17
ERG	-6.56759	1.3883e-08	2.24713e-07
TMPRSS13	-6.50142	7.09285e-09	1.20436e-07
ZNF716	-6.40744	8.22016e-29	8.05036e-27
SPATA22	-6.01089	9.07158e-12	2.2727e-10
HCG20	-6.00789	2.26632e-64	1.09865e-61
FABP7	-5.6318	3.49439e-31	3.91674e-29
CCN3	-5.58404	2.61405e-07	3.41571e-06
TRIM60P18	-5.53096	1.56662e-05	0.000137148
TXNDC2	-5.41433	4.31983e-05	0.000341344
AL034346.1	-5.3954	1.1532e-05	0.000104592
C16orf74	-5.25282	1.12823e-08	1.85245e-07
LINC02620	-5.1587	1.04937e-14	3.63362e-13
BNIP3P30	-5.11721	0.000157003	0.00107572
OSTN-AS1	-5.02801	7.46478e-06	7.05064e-05
LINC01238	-4.91674	0.000264536	0.00170646
AL355596.1	-4.87837	1.78488e-17	7.86607e-16
CRYZL2P	-4.78618	0.000121895	0.000854544
CACNA1D	-4.74774	7.42965e-10	1.44647e-08
PALM	-4.74369	7.36032e-06	6.96894e-05
AC009336.1	-4.67824	0.000784196	0.00436713
ZNF849P	-4.66738	0.00133944	0.00687301
ZNF793	-4.65099	5.6349e-05	0.000429506
AC006504.2	-4.62654	0.000674426	0.00384641
AC092447.5	-4.55177	0.000868653	0.00476485
CHRNB2	-4.50831	0.00159731	0.00799523
RGMA	-4.42617	3.96052e-06	4.00827e-05
ELAVL4	-4.42021	0.00255479	0.0119748
LIN28B	-4.41598	5.11838e-15	1.81114e-13
MFAP4	-4.35049	0.000279773	0.00179052
RIPOR2	-4.34128	7.39091e-09	1.25277e-07
COL1A2	-4.24499	0.0103853	0.0384656
PTPN20	-4.1857	3.50468e-05	0.000283518
ARHGEF35-AS1	-4.14069	0.00079599	0.00442392
MX1	-4.07036	0.00849596	0.032707
SYNPO	-4.06011	1.19745e-24	9.17774e-23
AC006504.4	-4.03581	0.000774614	0.00432869
AC008892.1	-3.96877	0.00402183	0.0175964
AC068870.1	-3.96604	0.00460083	0.0196301
FOXI3	-3.95864	7.55894e-06	7.13609e-05
VAMP8	-3.87394	7.77526e-53	2.18507e-50
ZNF329	-3.8673	9.83953e-11	2.16816e-09
TINCR	-3.81037	4.5741e-15	1.62447e-13
LINC01933	-3.74295	0.00541371	0.0224839
CABYR	-3.73353	0.00739671	0.0291346
AC087379.2	-3.72561	0.00581502	0.0238542
DCX	-3.71806	0.00254853	0.0119484
ARHGAP8	-3.70114	4.98533e-09	8.65449e-08
ABCC9	-3.63555	1.74447e-05	0.000151284
AC009562.1	-3.60099	0.00418334	0.0181841
PMCH	-3.59886	0.0075874	0.0297287
PLTP	-3.58127	4.66753e-34	6.03387e-32
ARSD	-3.5096	9.57979e-06	8.83738e-05
ACTG1P1	-3.49157	0.00571786	0.0235142
UBE2F-SCLY	-3.43489	0.00980685	0.0368075
AL035401.1	-3.43452	0.00703451	0.0279121
SOX18	-3.41985	6.83042e-06	6.51494e-05
FRG2DP	-3.37972	1.65648e-10	3.55318e-09
PNMA3	-3.37254	0.00849037	0.032692
COL18A1	-3.35259	2.36213e-16	9.72484e-15
SLC27A5	-3.32693	0.0115709	0.0418172
CXCL1	-3.32443	1.19083e-10	2.59745e-09
DCLK1	-3.2689	5.48805e-34	7.0476e-32
ENSG00000183675.10	-3.26701	1.52361e-07	2.08647e-06
HUNK	-3.22879	0.000315022	0.00198202
OSBPL10	-3.22667	1.27074e-08	2.06545e-07
HS6ST2	-3.19109	0.00016339	0.00111364
LHFPL4	-3.15849	0.00142075	0.00724039
AL133383.3	-3.12598	0.00646748	0.0260947
C16orf96	-3.11502	0.00104144	0.00554186
FOXF2	-3.11413	1.77857e-05	0.000153828
CKMT1A	-3.10625	0.000190472	0.00127845
AL035541.1	-3.03753	1.29116e-61	5.327e-59
TPTEP1	-3.01389	2.1412e-07	2.8455e-06
CDK14	-3.00879	7.44943e-20	3.97939e-18
TRIM16L	-3.00326	2.09534e-120	4.51452e-117
LRCH2	-3.00163	9.13769e-27	8.16539e-25
UMODL1	-2.97422	0.0091569	0.0347955
AC131009.2	-2.95472	0.000210905	0.00140009
AP003100.1	-2.93123	2.43177e-21	1.43326e-19
ITGB1BP2	-2.9299	0.00379641	0.0167614
GZMB	-2.90376	2.21781e-13	6.70912e-12
EPHB2	-2.87914	7.35036e-06	6.96291e-05
SPAAR	-2.87632	0.000970365	0.0052384
AL109811.1	-2.87381	0.00288645	0.013274
AC009948.2	-2.8724	0.0132172	0.0465992
SOX2	-2.86933	1.33531e-05	0.000119103
LINC01611	-2.83652	3.04306e-05	0.000249822
AC093110.1	-2.81439	0.00476378	0.0202088
NIPAL2	-2.81385	0.00207387	0.010016
MGAT5B	-2.80571	2.02747e-56	6.77838e-54
PHLDB2	-2.79257	8.50832e-14	2.67398e-12
LINC02600	-2.7672	0.000258108	0.00167167
MKRN2OS	-2.7296	0.0100124	0.0373796
ADAMTS18	-2.71162	4.90431e-09	8.52145e-08
SNCB	-2.69911	1.03129e-15	3.9678e-14
ENSG00000263645.1	-2.66414	0.0109122	0.0400224
AL606760.3	-2.64903	0.0134313	0.0472507
SCUBE3	-2.64609	2.12268e-07	2.82505e-06
ABCD2	-2.63274	0.00127759	0.00660642
CYP2T1P	-2.62339	0.00137645	0.00704614
AC004801.5	-2.59961	1.18881e-05	0.00010747
CRIP2	-2.58886	3.5791e-51	9.37868e-49
GALNT14	-2.58407	5.74011e-46	1.20985e-43
MIR211	-2.5624	0.000262139	0.00169325
LINC01777	-2.51296	0.000240095	0.00157127
H19	-2.4774	7.39414e-35	9.95693e-33
FALEC	-2.46599	0.00831585	0.0321412
EFHC2	-2.45693	0.0070976	0.0281164
ALDH1L2	-2.45093	4.25947e-62	1.83545e-59
ARHGEF35	-2.44419	4.10704e-05	0.000326526
ZNF252P-AS1	-2.44098	0.00365649	0.0162525
LINC02251	-2.42574	0.000278367	0.00178322
UPK1A-AS1	-2.42497	0.00757152	0.0296785
AC112487.1	-2.42445	3.31522e-19	1.68287e-17
BAIAP2L2	-2.41419	3.27867e-57	1.15594e-54
NDNF	-2.40807	0.0122194	0.0436605
ENSG00000263391.1	-2.3937	0.00754151	0.0295788
KCNMA1	-2.39173	1.17124e-14	4.01975e-13
ENSG00000227921.1	-2.37286	0.000547388	0.00320193
GAPDHS	-2.36686	6.33321e-30	6.5323e-28
ENSG00000241732.1	-2.34386	9.26804e-10	1.76193e-08
PAX6	-2.33292	0.00428692	0.0185139
AP001972.1	-2.3141	2.0605e-21	1.22562e-19
AC106795.2	-2.30625	0.000834153	0.00459388
GSTM3P1	-2.29702	0.00419787	0.0182253
TAFA5	-2.28745	1.2864e-38	2.06154e-36
AC117500.2	-2.27191	5.27965e-05	0.000405617
KIF26A	-2.25001	6.818e-17	2.88035e-15
AC134682.1	-2.23688	1.46937e-06	1.63656e-05
ART3	-2.21923	4.62842e-10	9.25255e-09
TTC39C	-2.21517	2.03664e-38	3.21077e-36
EWSAT1	-2.194	0.00275613	0.0127826
ENSG00000273488.1	-2.18218	0.014068	0.0491517
LINC01725	-2.17774	0.000279876	0.00179052
FAM167B	-2.15475	2.94733e-23	2.00532e-21
AP003357.1	-2.13373	0.00527521	0.0219982
RIMS4	-2.13169	0.000477647	0.00285074
ZNF689	-2.11691	2.2844e-24	1.69072e-22
FEZF1-AS1	-2.10614	4.88531e-13	1.43968e-11
NIBAN1	-2.09962	8.99022e-19	4.39117e-17
REEP1	-2.0975	0.00132794	0.00682961
WNK2	-2.08471	2.3246e-09	4.20097e-08
EPB41L4A	-2.07998	1.46558e-05	0.000129354
AC009318.1	-2.06595	0.000326586	0.00204219
NKX1-2	-2.04744	0.00213099	0.010242
ACP4	-2.03729	0.0122268	0.043675
AC089984.1	-2.03314	0.00592944	0.0242416
NKAIN1	-2.02083	0.00948281	0.0358094
FABP3	-2.01761	2.10285e-09	3.8216e-08
DTX4	-2.00366	1.81965e-31	2.11286e-29
SLCO4A1-AS1	-1.99738	7.6593e-07	9.02317e-06
TRPM1	-1.99513	7.24945e-11	1.63458e-09
OR2A1-AS1	-1.99458	0.00110176	0.00582927
SFTPC	-1.97466	0.00342411	0.0153661
NSG1	-1.97442	6.93207e-12	1.77335e-10
GRIN2D	-1.973	0.0035311	0.0157732
CKMT1B	-1.96491	0.00610968	0.0248738
ENG	-1.95741	4.26356e-55	1.33346e-52
CDH26	-1.95676	0.00636312	0.0257379
RHBDL3	-1.93007	0.00011779	0.000831173
AC026689.1	-1.92771	0.000817392	0.00451568
ARHGEF5	-1.91688	1.47753e-07	2.03053e-06
TRIM51CP	-1.91223	4.83613e-06	4.81157e-05
CTXND1	-1.9068	5.00102e-10	9.91562e-09
LRRN4CL	-1.87352	1.52108e-05	0.000133705
ZNF569	-1.86561	1.47593e-24	1.10929e-22
UNC5B	-1.85633	6.01778e-09	1.03175e-07
ENSG00000269962.1	-1.85292	0.00115594	0.00606297
XYLT1	-1.85022	3.09044e-68	1.61964e-65
ZNF415	-1.8474	7.90593e-08	1.1415e-06
CDS1	-1.84688	1.51584e-09	2.80473e-08
RCOR2	-1.83891	0.00386678	0.0170294
BTNL9	-1.8364	4.07563e-15	1.46353e-13
FBXL22	-1.83477	0.0122529	0.0437481
KLF15	-1.83428	5.5752e-05	0.000425625
CSGALNACT1	-1.82536	4.63642e-19	2.31713e-17
EGFEM1P	-1.82308	3.78044e-05	0.000303547
PPEF1	-1.81617	1.70307e-49	4.28886e-47
MNX1	-1.8044	0.00114844	0.00603508
DNM1P46	-1.79849	0.0015915	0.00797316
TSSC2	-1.79752	2.44565e-09	4.4074e-08
SHLD2P3	-1.7927	0.013152	0.0463944
NQO1	-1.78261	3.16773e-50	8.19007e-48
AC073349.2	-1.78232	0.0132768	0.0468005
SOX8	-1.75748	1.28329e-05	0.00011478
STAT5A	-1.74809	2.66472e-28	2.53292e-26
KCNJ13	-1.73435	0.00293784	0.0134842
AC079089.1	-1.71811	0.000156561	0.00107388
PALD1	-1.7091	1.45888e-07	2.01284e-06
CPB2-AS1	-1.70738	1.06449e-11	2.64974e-10
SPEG	-1.7052	6.16636e-16	2.44024e-14
AL590705.3	-1.70431	0.0116542	0.0420597
APOE	-1.69147	6.59729e-78	4.73807e-75
ENSG00000270102.1	-1.68577	0.0098733	0.0369886
MIR9-3HG	-1.65917	0.00952712	0.0359417
AC141557.1	-1.65623	1.76049e-65	8.9836e-63
ADGRG2	-1.65497	0.000308907	0.00195114
ROPN1	-1.65491	3.87165e-24	2.7909e-22
CD40	-1.6549	5.05864e-16	2.01836e-14
ADRA2C	-1.64286	2.6787e-11	6.34995e-10
AC019131.2	-1.64202	0.0075236	0.0295324
LAMA5	-1.63504	8.36492e-27	7.57963e-25
ENSG00000267194.1	-1.63248	5.37994e-05	0.000412341
DPYSL5	-1.61751	1.254e-14	4.28859e-13
AC112184.1	-1.61583	0.00430115	0.0185547
SYNC	-1.60852	6.4031e-05	0.000482184
CNIH2	-1.6072	1.11899e-09	2.11278e-08
KIAA1549	-1.60553	5.19499e-05	0.000399747
TOX	-1.60088	3.36409e-05	0.000272942
AC009902.3	-1.5979	0.00326632	0.0147605
SEPTIN3	-1.58994	3.94188e-34	5.13001e-32
HMGA1P7	-1.57235	0.00401051	0.0175667
CEROX1	-1.57105	0.000142251	0.000984786
ZNF570	-1.5706	1.2853e-11	3.16285e-10
ZNF540	-1.56122	0.000309301	0.001953
NRTN	-1.55646	4.47751e-13	1.32555e-11
FXYD6	-1.55646	0.000265092	0.00170948
ENSG00000185020.5	-1.54887	4.72464e-07	5.85029e-06
LINC00862	-1.53507	0.00617805	0.0251045
SAMD5	-1.5218	2.01524e-16	8.31438e-15
CATSPERE	-1.50564	0.00815359	0.0316364
AL159166.1	-1.50477	6.44823e-05	0.000485206
AC010980.2	-1.49846	0.00890118	0.0340305
NEURL1B	-1.49739	0.00298468	0.0136661
PTP4A3	-1.49276	3.71106e-06	3.77947e-05
ENSG00000257573.2	-1.49085	0.000160646	0.00109726
CRB1	-1.47941	0.000943499	0.00512084
SSR4P1	-1.47824	0.00112095	0.00591464
AC005786.2	-1.47063	0.00408677	0.0178564
PLEKHA6	-1.4689	1.20595e-05	0.000108766
FNDC10	-1.45388	3.84439e-15	1.38305e-13
ENSG00000270172.1	-1.45299	2.20511e-20	1.23582e-18
SCML2	-1.44987	4.02451e-06	4.06454e-05
HTR6	-1.44957	0.0112406	0.0408832
MXD3	-1.44875	0.00146782	0.00744312
AC074135.1	-1.44852	1.49433e-06	1.65959e-05
HR	-1.44829	2.10056e-28	2.0065e-26
TTC3P1	-1.44416	7.63142e-05	0.000562665
LRRK2	-1.43626	1.63986e-13	5.00764e-12
PRKCB	-1.42815	7.42431e-06	7.02267e-05
AC027612.3	-1.4259	0.0100906	0.0375847
AL161908.1	-1.41073	0.0116858	0.0421482
AC011978.2	-1.41068	0.0141549	0.0493783
ERBB3	-1.40938	1.01604e-05	9.32422e-05
MAPK8IP2	-1.4083	4.11316e-13	1.21955e-11
HACD4	-1.40663	2.54919e-07	3.33771e-06
DHTKD1	-1.40184	3.52066e-35	4.80768e-33
ZNF550	-1.40117	0.000426475	0.00258916
APOD	-1.39913	6.10679e-23	4.05537e-21
LINC01301	-1.39892	0.00187838	0.00920487
LYPD1	-1.39576	9.4617e-05	0.000683576
HOXD9	-1.39202	0.00759657	0.0297466
AC120053.1	-1.38806	0.0139358	0.0487691
ZNF875	-1.383	5.24653e-30	5.4404e-28
VASH2	-1.37035	0.00994645	0.0371837
CEMIP2	-1.36617	1.4836e-59	5.42801e-57
ADD2	-1.36131	0.000222519	0.00146964
UGT8	-1.36079	7.59479e-11	1.7065e-09
LAMC3	-1.35377	5.32847e-25	4.18317e-23
TFAP2C	-1.35174	3.48723e-42	6.56513e-40
LRRTM2	-1.34881	0.00356007	0.0158843
RNF165	-1.34123	0.0104668	0.0387111
ADAM23	-1.33603	5.07123e-20	2.75452e-18
PXMP4	-1.32403	1.50737e-08	2.42568e-07
AC093227.1	-1.32167	0.00227912	0.0108346
ZNF527	-1.316	6.99849e-10	1.36802e-08
CBR3	-1.31259	4.94801e-20	2.70273e-18
ZNF606	-1.29738	0.00298596	0.0136687
GRIP1	-1.28385	2.74166e-09	4.91345e-08
SYT3	-1.28306	0.000275082	0.00176568
NMNAT1	-1.28102	1.7382e-21	1.03709e-19
CDC20B	-1.2743	0.00318205	0.0144547
GNAL	-1.27348	8.31612e-14	2.61782e-12
LINC02367	-1.27245	4.04663e-18	1.8908e-16
CBS	-1.2709	8.04282e-07	9.45121e-06
P3H2	-1.2585	2.39396e-12	6.43847e-11
FADS2	-1.25708	5.51632e-11	1.2719e-09
AC138696.2	-1.25543	0.0141557	0.0493783
RASD2	-1.25486	3.95471e-07	4.97314e-06
ENSG00000243536.3	-1.25266	1.94087e-07	2.60995e-06
FHL1	-1.24188	4.18798e-10	8.43293e-09
AC009495.3	-1.23252	0.0023317	0.0110574
LINC00641	-1.22829	8.0784e-16	3.15823e-14
AC009686.2	-1.22521	0.00687351	0.0274078
ENSG00000272016.1	-1.22516	3.78861e-10	7.67659e-09
S1PR3	-1.22198	6.67052e-06	6.39071e-05
ARHGEF34P	-1.21524	0.00518509	0.0217127
AC010834.3	-1.21455	0.00384587	0.0169451
LINC01914	-1.21279	1.27483e-08	2.07038e-07
SMPD3	-1.1974	0.00237865	0.0112499
EMID1	-1.19734	1.41989e-08	2.29251e-07
CAVIN4	-1.19381	0.000125379	0.000876435
Z97055.2	-1.19288	0.00640977	0.0259049
ZFP82	-1.18748	2.79351e-08	4.3266e-07
PSD2	-1.18571	0.000943928	0.00512135
ZNF345	-1.18333	7.86997e-05	0.000578493
P2RX5-TAX1BP3	-1.17724	0.00886143	0.0338852
TMEFF1	-1.17572	0.00211894	0.0101981
ZEB1-AS1	-1.17097	0.00754503	0.0295866
AL356481.1	-1.16864	0.00733159	0.0289192
AC018904.1	-1.16337	0.0053836	0.0223822
AL022334.1	-1.16299	0.00303611	0.0138754
ZNF257	-1.15718	1.85447e-15	6.91538e-14
FZD8	-1.15598	5.05813e-08	7.56223e-07
AACSP1	-1.15388	0.0033372	0.0150317
EFCAB2	-1.15368	0.00644714	0.0260307
CCNG2	-1.14255	3.13151e-10	6.45304e-09
HLF	-1.1381	0.000885896	0.00484172
HPCAL4	-1.13799	3.72276e-05	0.000299536
SULT4A1	-1.13744	6.26318e-05	0.000472198
AL139241.1	-1.12083	0.010762	0.0396065
AC087854.1	-1.11992	0.00544296	0.0225909
SLC2A11	-1.11214	2.36076e-09	4.26235e-08
RAB39A	-1.11169	1.18218e-06	1.3437e-05
HAS2	-1.11025	2.93553e-12	7.80835e-11
BMX	-1.10868	0.00399125	0.0174942
AC027228.2	-1.10246	1.94946e-05	0.00016697
NMRAL2P	-1.09788	6.93053e-13	1.99985e-11
NDST1	-1.09346	3.57634e-20	1.95901e-18
ZNF528	-1.09178	4.96591e-18	2.30368e-16
AC008991.1	-1.09057	0.000128023	0.000893624
JAKMIP2	-1.08838	5.12993e-08	7.65189e-07
GEMIN8P4	-1.08481	3.36766e-06	3.46615e-05
ENSG00000250588.2	-1.08467	9.55707e-08	1.35866e-06
MLC1	-1.08178	0.00489908	0.0207012
ZNF551	-1.07978	1.78392e-09	3.26031e-08
SAMM50	-1.07749	1.98391e-22	1.27011e-20
AC123777.1	-1.07406	1.45722e-05	0.000128675
PAXBP1-AS1	-1.07334	0.00274141	0.0127251
FAM86JP	-1.06683	8.36772e-12	2.1155e-10
DLX5	-1.06332	7.38168e-06	6.98576e-05
ZNF528-AS1	-1.06297	8.35302e-06	7.79093e-05
STARD4-AS1	-1.06031	0.00260543	0.012174
NUPR1	-1.05761	0.000171758	0.00116412
ADGRB2	-1.05503	7.24417e-09	1.22897e-07
LINC00887	-1.05419	6.61509e-05	0.000495455
ZNF566	-1.05168	1.55624e-15	5.85962e-14
SLC22A18AS	-1.04743	1.61519e-07	2.20152e-06
AC036111.1	-1.04412	6.66633e-13	1.93224e-11
CA14	-1.0418	1.30906e-16	5.4589e-15
NRG1	-1.03982	0.000274776	0.0017643
RCHY1	-1.03634	9.56135e-35	1.26989e-32
SLC47A1	-1.03541	3.07848e-14	1.00836e-12
PNMA2	-1.03476	4.211e-15	1.50656e-13
TNRC6C	-1.03436	2.11016e-10	4.47193e-09
SGPP2	-1.03421	0.000620462	0.00357438
MFSD12	-1.03177	2.60995e-12	6.99026e-11
CPS1	-1.0315	3.90963e-13	1.16097e-11
SLCO2B1	-1.03057	2.571e-08	4.01402e-07
CNTNAP3	-1.0297	1.84329e-11	4.45675e-10
PPM1E	-1.02774	4.34646e-05	0.00034294
DENND2B	-1.02545	5.29375e-12	1.37602e-10
ADARB1	-1.0248	9.74281e-13	2.74997e-11
ARHGAP33	-1.02441	8.48479e-06	7.91003e-05
CDH1	-1.02439	3.15526e-07	4.05458e-06
ENSG00000271347.1	-1.02306	2.03599e-06	2.20312e-05
AC064807.1	-1.02109	0.000131144	0.000914427
HMGN2P5	-1.01999	0.000160942	0.00109888
MMP8	-1.01782	1.07545e-15	4.1295e-14
ASPM	-1.01538	0.000104129	0.000745908
CREBRF	-1.00694	5.44442e-14	1.745e-12
DDX60	-1.00666	2.20351e-07	2.92104e-06
ZADH2	-1.00474	1.08008e-15	4.13911e-14
LAPTM5	-1.00472	0.00173383	0.00858546
LINC00499	-1.00254	3.4753e-05	0.000281611
WDR17	-0.996793	1.46054e-07	2.01289e-06
ANKRD36BP2	-0.992198	2.39782e-05	0.000201021
ABCC2	-0.991412	2.09677e-25	1.70119e-23
ZXDA	-0.98893	2.58406e-05	0.000215331
SFXN2	-0.981037	1.38792e-13	4.27193e-12
ENSG00000263470.1	-0.98096	0.000479073	0.00285749
DISC1	-0.978832	0.000260091	0.0016817
TDRD9	-0.976465	0.00015895	0.00108727
NRG4	-0.975258	0.00521072	0.021809
ENSG00000261827.1	-0.973355	4.48209e-06	4.48236e-05
AC097532.2	-0.972888	4.13857e-06	4.17322e-05
SUCLG2-AS1	-0.969871	0.000887831	0.00485092
NOSTRIN	-0.967278	0.000819316	0.00452374
KLHL32	-0.967103	0.00100672	0.0053956
PRSS33	-0.965161	2.17197e-08	3.4409e-07
BCAM	-0.964972	3.85885e-06	3.91559e-05
HERC3	-0.963723	8.11093e-12	2.05863e-10
HMG20B	-0.961717	5.68069e-36	8.09957e-34
AC009533.1	-0.958389	0.00710423	0.0281311
DIAPH2	-0.955883	1.05035e-26	9.30017e-25
RBMS3	-0.951146	0.00351114	0.0156985
SNORD116-1	-0.949018	0.00435609	0.0187459
ENSG00000260841.1	-0.948635	6.80216e-05	0.000508092
GPC3	-0.948086	0.000302165	0.00191168
GPR85	-0.944996	3.62645e-09	6.39859e-08
ZNF417	-0.944593	4.73038e-08	7.0996e-07
AC106795.1	-0.943305	2.85226e-08	4.40352e-07
UBR5-AS1	-0.940834	0.00156825	0.00788025
AP001486.2	-0.939021	0.000525381	0.0030928
CBLN1	-0.934161	0.000136951	0.000951149
KCNH3	-0.933717	3.50378e-06	3.58911e-05
ADSS2	-0.932048	1.15475e-23	8.08367e-22
XG	-0.92941	2.79284e-12	7.4595e-11
SBK1	-0.926653	0.00276809	0.012832
CDCA7	-0.92655	1.345e-09	2.50297e-08
ATAD2	-0.923489	0.0004936	0.00293691
CST1	-0.923318	2.98061e-08	4.59071e-07
ESPL1	-0.923263	0.00169293	0.00840441
OCA2	-0.922501	3.47878e-14	1.13373e-12
CCDC121	-0.921334	1.87786e-05	0.000161695
TMEM147-AS1	-0.920673	7.52977e-07	8.89761e-06
FAM149A	-0.919195	0.00310489	0.0141464
RGL1	-0.919182	2.02524e-05	0.000173155
LRFN1	-0.917265	2.05734e-09	3.74239e-08
DLC1	-0.916623	7.55376e-10	1.46769e-08
MTMR9LP	-0.91405	7.75176e-20	4.10695e-18
AL158212.3	-0.913315	9.72715e-06	8.96053e-05
KIF20A	-0.910751	0.00164076	0.00818099
SRGAP3	-0.91065	0.000797588	0.00442569
PKNOX2	-0.908661	2.13318e-06	2.29931e-05
JAKMIP3	-0.906013	0.00457464	0.0195303
AC068338.2	-0.905516	0.00945204	0.0357071
AC126323.3	-0.903436	0.00302292	0.0138183
DNMT3B	-0.901101	3.41138e-05	0.000276547
HMMR	-0.900328	0.00139908	0.0071447
ENSG00000253379.1	-0.899568	0.00507492	0.0213189
AC092821.2	-0.898975	1.44131e-25	1.1995e-23
AC006504.5	-0.898526	1.75903e-11	4.269e-10
AL355488.1	-0.897466	0.00513888	0.0215455
AATK	-0.896918	0.00322938	0.0146276
MC1R	-0.896568	0.00092891	0.00504976
MEGF9	-0.893611	3.39577e-19	1.71925e-17
IDH1	-0.892397	1.37123e-17	6.14076e-16
ENSG00000204957.1	-0.891946	0.00626325	0.0254134
AC013470.2	-0.889791	0.0063527	0.0257064
C2orf92	-0.889235	0.00561208	0.023154
SLC22A17	-0.88769	0.00953471	0.0359587
AC107027.3	-0.885647	0.000170168	0.00115375
TLN2	-0.884995	1.07179e-05	9.76651e-05
SMG1P1	-0.883747	0.01037	0.0384191
ENSG00000272091.1	-0.881335	0.0106304	0.039204
IL17RD	-0.879608	8.65707e-07	1.00762e-05
DSCC1	-0.877753	8.01715e-06	7.53565e-05
AL139220.2	-0.873185	0.00513006	0.0215178
CCDC140	-0.873114	0.0123242	0.0439946
TMEM254-AS1	-0.872899	0.0141892	0.0494685
CTH	-0.871084	2.34462e-10	4.93642e-09
TBC1D4	-0.869791	9.69282e-20	5.10743e-18
DDX59	-0.86852	1.26153e-09	2.35441e-08
ZNF197	-0.86803	5.02221e-09	8.7107e-08
ZNF614	-0.86682	1.49377e-05	0.000131602
AC006058.1	-0.865976	0.000152515	0.00104873
RASGRF2	-0.864663	0.00856232	0.0329232
HMGN2	-0.859789	6.57096e-12	1.68542e-10
HMGN2P3	-0.859473	7.08997e-06	6.7426e-05
FAM86EP	-0.8585	0.00169773	0.00842608
FBXO43	-0.857747	0.000269736	0.00173539
HMGB1P10	-0.853444	0.000322757	0.00202281
KCTD21-AS1	-0.853301	5.31204e-05	0.000407459
C19orf71	-0.853269	0.000245002	0.00159907
BAAT	-0.851732	3.1982e-07	4.10161e-06
DLX6-AS1	-0.84702	0.00620056	0.0251907
MIR1915HG	-0.845329	0.00191764	0.00935707
GLI1	-0.842686	0.0131281	0.0463187
LINC01547	-0.842363	0.000514836	0.0030418
ONECUT1	-0.838508	0.00153479	0.00772412
CTCFL	-0.833015	0.0113377	0.0411779
NTRK2	-0.832511	0.010312	0.0382417
ZNF718	-0.832033	0.000797679	0.00442569
ZNF112	-0.831247	5.63125e-05	0.000429397
TONSL	-0.830958	1.33133e-05	0.000118803
GPHN	-0.82996	1.78117e-15	6.66771e-14
ZCCHC17	-0.829495	7.13935e-23	4.72489e-21
ADGRA3	-0.829245	3.43919e-14	1.12272e-12
LGALS8	-0.827626	0.00222659	0.0106161
PNPLA3	-0.827392	8.15034e-11	1.82709e-09
RFX7	-0.826679	2.50016e-15	9.21686e-14
TGFBR3	-0.825759	0.00611018	0.0248738
DISP2	-0.823339	0.00903042	0.0344363
ZIC4	-0.822967	0.0130025	0.0459591
TPM2	-0.822932	0.000591086	0.00342346
MEX3B	-0.820927	0.00390214	0.0171657
LINC00665	-0.815507	1.80081e-06	1.96951e-05
TMSB15A	-0.81387	0.00330344	0.0149005
TBC1D31	-0.81214	3.29108e-09	5.83873e-08
HGH1	-0.811212	3.39161e-07	4.32676e-06
MGMT	-0.810788	1.1848e-06	1.34585e-05
FAM193B	-0.809254	5.14737e-07	6.30528e-06
LRATD2	-0.809217	0.0107522	0.0395814
DLL3	-0.808642	2.71261e-08	4.22153e-07
COX10-AS1	-0.807722	4.5795e-05	0.000359083
CYSRT1	-0.807343	0.00223736	0.0106596
BDH1	-0.807322	1.00175e-05	9.20841e-05
ZNF256	-0.806591	0.00013621	0.000946683
RAD50	-0.805713	6.28291e-11	1.435e-09
MTBP	-0.802527	9.91593e-07	1.14113e-05
ZNF547	-0.802117	0.0123698	0.044133
AMOTL2	-0.801476	0.00815424	0.0316364
PARN	-0.7999	3.1594e-22	1.99556e-20
LINC00662	-0.799357	6.05495e-09	1.0372e-07
SGCD	-0.798621	1.17678e-11	2.91803e-10
LY6E-DT	-0.796336	0.00315938	0.0143609
MCM3AP-AS1	-0.794835	0.00253212	0.0118801
ANK2	-0.794486	1.27538e-15	4.83972e-14
PDE7A	-0.793718	4.17281e-12	1.09197e-10
AC024940.2	-0.791536	1.4393e-08	2.32192e-07
PIF1	-0.791262	4.33594e-07	5.4244e-06
PLEKHG2	-0.789632	2.74588e-08	4.26304e-07
TACC2	-0.78882	1.58565e-08	2.539e-07
POLE2	-0.788739	0.000103831	0.000744317
EPM2A	-0.78728	1.22909e-10	2.67489e-09
TLR3	-0.786822	0.0119169	0.0428244
RNF44	-0.786507	1.05679e-21	6.40384e-20
FAM222A	-0.784269	1.62845e-20	9.23312e-19
AC021851.1	-0.781817	0.0114299	0.0414431
AC011632.1	-0.781556	0.0100363	0.0374473
CARMIL1	-0.781134	1.33807e-07	1.86089e-06
EFNB3	-0.780723	3.55939e-07	4.51702e-06
ZMYND10	-0.776952	2.74301e-06	2.88253e-05
PRSS23	-0.77138	1.01563e-18	4.92352e-17
AL008729.2	-0.771097	0.00111488	0.00588581
P3H3	-0.769714	2.3235e-07	3.05665e-06
AUTS2	-0.769646	2.23307e-11	5.33926e-10
LIMD2	-0.768352	2.77195e-06	2.90703e-05
EPHX2	-0.766456	0.00847816	0.0326579
ZNF141	-0.765864	3.07719e-10	6.36138e-09
MAMDC2	-0.763328	0.00013859	0.000961847
ZNF749	-0.761658	4.63001e-13	1.36861e-11
IVNS1ABP	-0.761181	7.19655e-12	1.83375e-10
STK3	-0.752099	1.91685e-15	7.13429e-14
MFSD3	-0.751663	5.55969e-05	0.000424608
MDGA2	-0.750573	0.00185249	0.00908949
TMCO6	-0.749086	0.000110044	0.000781349
AC025470.2	-0.74742	0.00058039	0.0033736
ENSG00000182319.5	-0.746927	2.80563e-06	2.93757e-05
HIBCH	-0.744133	3.11599e-09	5.54331e-08
PEX2	-0.74318	6.34699e-06	6.09883e-05
OPA3	-0.742958	1.30468e-15	4.94124e-14
ZNF780B	-0.742005	8.506e-05	0.000621008
MSI1	-0.741746	0.000329733	0.00205921
AL354920.1	-0.741553	0.0106613	0.0392954
ZFP14	-0.740242	1.71411e-05	0.000148784
LINC01447	-0.738989	0.000627895	0.00361182
DHRS13	-0.738577	4.00296e-05	0.000319036
ENSG00000213846.3	-0.736531	0.00110377	0.00583832
HES6	-0.734172	5.84682e-26	4.9509e-24
MCM4	-0.733883	4.33377e-06	4.3542e-05
LINC01560	-0.733621	0.00637725	0.0257842
GNG4	-0.733089	8.29277e-08	1.18851e-06
PUDP	-0.732974	9.85997e-09	1.63275e-07
AC009495.2	-0.732873	0.000324775	0.00203415
LINC01963	-0.732108	4.07294e-05	0.000323947
ZMYM3	-0.731459	2.09219e-07	2.79405e-06
NCOA2	-0.729882	1.13298e-06	1.29081e-05
ZSCAN21	-0.729271	7.16314e-05	0.000531982
GAPDHP1	-0.727047	6.20952e-05	0.000468909
ENSG00000263053.3	-0.724303	0.000865049	0.00474651
TTK	-0.724201	1.26127e-05	0.000113123
CLTCL1	-0.723647	0.00366414	0.0162738
CA8	-0.723602	3.03396e-09	5.41125e-08
EFNA1	-0.723496	0.00593256	0.0242492
OSER1-DT	-0.722617	0.00066891	0.0038172
PTPRZ1	-0.722323	0.000157942	0.00108107
CABLES2	-0.720214	4.69956e-05	0.000367012
GRASP	-0.720011	1.14797e-14	3.95386e-13
AC083843.3	-0.718118	2.08053e-05	0.000177413
RHPN2	-0.717187	8.49018e-10	1.63165e-08
FCRLA	-0.716322	0.00468576	0.0199302
FAM72D	-0.71619	0.00159248	0.00797515
AC135352.1	-0.714516	0.000548634	0.00320729
NT5DC1	-0.714512	7.75318e-12	1.97299e-10
CCNE2	-0.712218	0.00157567	0.00791344
CCDC26	-0.711753	0.0023591	0.0111792
CEACAM1	-0.711506	9.70772e-08	1.37705e-06
AC015712.2	-0.711297	0.00592872	0.0242416
KIAA1958	-0.710606	0.00183749	0.00903189
NCAPG	-0.70864	0.000191113	0.00128231
AC073073.2	-0.708565	0.00976848	0.0366881
ENSG00000171282.9	-0.707481	1.2037e-06	1.36417e-05
ZC4H2	-0.706085	0.00284303	0.0131104
ZNF71	-0.705675	1.92269e-05	0.000165188
SOX6	-0.704536	1.25537e-09	2.34517e-08
TRMT12	-0.704265	4.63036e-06	4.61869e-05
TLE2	-0.703757	0.00315489	0.0143438
SSH2	-0.702254	6.5021e-12	1.66996e-10
ZNF367	-0.701963	0.000153235	0.00105293
MBNL3	-0.701666	1.83523e-07	2.47304e-06
MPP2	-0.700746	7.65394e-07	9.02234e-06
ZNF829	-0.700552	4.42983e-06	4.43693e-05
TGS1	-0.699417	1.69805e-14	5.7464e-13
ENSG00000271975.1	-0.698149	0.00281623	0.0130147
OMA1	-0.696388	7.24714e-05	0.000537808
TMEM135	-0.694775	1.08651e-11	2.69764e-10
GSDMD	-0.694195	2.91031e-10	6.04864e-09
G6PD	-0.693227	7.9869e-24	5.67304e-22
ZNF34	-0.689017	0.00107369	0.00569939
DET1	-0.688647	2.25925e-08	3.56752e-07
STOX1	-0.688432	0.00025118	0.00163499
NEAT1	-0.685854	1.47936e-06	1.6458e-05
WDR27	-0.685088	7.27571e-06	6.90232e-05
MAPK9	-0.68397	1.78745e-14	6.00702e-13
KIAA0586	-0.682481	8.4894e-06	7.91052e-05
DNAJC15	-0.68149	0.00405301	0.0177169
TYMS	-0.680198	2.10969e-05	0.000179662
INTS8	-0.679826	4.99339e-11	1.15822e-09
TEX15	-0.679777	4.94791e-05	0.000383934
CSAD	-0.677051	0.00875539	0.0335326
ZNF766	-0.676551	1.26476e-07	1.76821e-06
GPR37	-0.675016	0.00108755	0.0057635
ZNF251	-0.674421	2.2517e-05	0.000190168
MAML1	-0.671693	4.32909e-19	2.1804e-17
SLC37A3	-0.671206	3.55737e-06	3.63632e-05
WASHC5	-0.669985	9.6214e-25	7.46274e-23
RAD54B	-0.669666	0.0113198	0.0411284
AC073508.2	-0.6696	0.0028633	0.013185
RBL1	-0.668043	2.41146e-06	2.56645e-05
ADAM11	-0.66754	2.20642e-05	0.000187077
OAS3	-0.667529	3.66787e-09	6.45991e-08
CDK5R1	-0.667409	2.11943e-06	2.28702e-05
CARD8	-0.666546	1.78241e-06	1.95053e-05
MAPKBP1	-0.665999	1.83303e-06	2.00137e-05
CEP152	-0.665462	0.000534367	0.00313712
TUBBP5	-0.664901	0.000758605	0.00425148
CCDC61	-0.66265	6.28238e-08	9.23591e-07
TMOD2	-0.662522	6.13483e-05	0.000463965
ZNF419	-0.662412	0.000940189	0.00510678
ANKRD33B	-0.662114	0.0139203	0.0487322
TMEM169	-0.661875	0.00180273	0.00888355
ZNF583	-0.661306	0.000443439	0.00267373
HMGB1P5	-0.659339	0.000241001	0.00157614
RNF125	-0.658941	4.43888e-09	7.7405e-08
SRM	-0.658904	3.54657e-15	1.27828e-13
MACIR	-0.658257	5.55864e-12	1.44115e-10
LYPLA1	-0.657738	1.16778e-19	6.12009e-18
ZNF587B	-0.657694	8.82639e-10	1.6888e-08
KRT27	-0.656024	0.000346107	0.00215038
AC012313.1	-0.655848	2.76236e-06	2.90011e-05
AC002310.1	-0.655001	0.00632969	0.0256293
LINC00339	-0.654939	0.000402601	0.00246428
CENPF	-0.654709	0.000148683	0.00102492
GYG2	-0.653381	4.27666e-15	1.52723e-13
CYRIB	-0.652868	1.42487e-17	6.36628e-16
SMYD2	-0.652784	2.87869e-18	1.35817e-16
WDR62	-0.652405	0.000221271	0.00146239
TMEM98	-0.651848	1.61558e-07	2.20152e-06
STMN1	-0.651273	2.30444e-06	2.46188e-05
AC004803.1	-0.651137	0.00832555	0.0321723
ANKRD27	-0.650984	2.85373e-05	0.000235475
SNHG14	-0.649757	6.11666e-09	1.04501e-07
FAM81A	-0.64773	2.71436e-09	4.86902e-08
RGS19	-0.647638	3.55694e-06	3.63632e-05
LPCAT2	-0.647083	0.00151537	0.00764425
CLASP2	-0.646759	1.35745e-07	1.88286e-06
TP53INP1	-0.646589	2.6114e-06	2.75955e-05
ZFP36	-0.646529	8.98279e-05	0.000652379
CENPU	-0.645805	9.04095e-06	8.38818e-05
IRS1	-0.645589	3.51271e-09	6.20354e-08
KPTN	-0.645223	7.68904e-08	1.11267e-06
ZNF350	-0.643876	0.00115534	0.0060615
DPY19L4	-0.643647	4.0172e-14	1.30482e-12
C8orf33	-0.642991	4.82631e-09	8.40098e-08
TICRR	-0.642819	5.30715e-07	6.47238e-06
ZFP64	-0.642432	6.26754e-12	1.614e-10
STAU2	-0.64239	2.7208e-05	0.000225755
PHLPP1	-0.641631	0.000161166	0.00110002
IL12RB2	-0.641487	1.52628e-07	2.08864e-06
PAK4	-0.638634	1.5415e-17	6.85578e-16
LIN52	-0.637928	0.000145184	0.0010033
MYO5B	-0.637652	0.00147085	0.00745262
CPN1	-0.637539	6.35305e-07	7.61384e-06
NLN	-0.636875	6.67003e-10	1.30513e-08
RFX3	-0.636666	0.00200818	0.00972544
CCDC171	-0.636394	1.74264e-05	0.000151192
MYD88	-0.635982	3.55319e-10	7.2298e-09
ACTL10	-0.635637	0.00602868	0.0245748
SOX5	-0.634001	4.42627e-08	6.67936e-07
HAUS5	-0.633369	4.45726e-07	5.5654e-06
PANX2	-0.63332	4.76385e-05	0.000371733
SAMD9L	-0.632823	0.000358515	0.00221913
ADAT1	-0.632159	9.83749e-06	9.05787e-05
LSM2	-0.631473	7.7693e-07	9.14721e-06
FGD4	-0.631342	8.85929e-06	8.23935e-05
SPHK2	-0.630201	6.097e-08	8.99064e-07
DYM	-0.629498	9.41442e-11	2.07921e-09
BLM	-0.629343	0.000504465	0.00299055
NUSAP1	-0.627547	0.000235796	0.00154732
ENSG00000270704.2	-0.627542	0.0109555	0.0401272
ALDH16A1	-0.626374	8.23005e-08	1.18039e-06
AC112178.1	-0.626283	0.000260964	0.00168678
GSR	-0.62454	2.97884e-16	1.2135e-14
PLCB1	-0.624259	1.60475e-06	1.77457e-05
KNL1	-0.624188	0.000259918	0.00168114
PIMREG	-0.623354	1.19828e-06	1.35962e-05
KLHL13	-0.622903	0.00571619	0.0235135
LZTS3	-0.622876	8.26369e-05	0.000604684
FBXO46	-0.622087	2.66029e-07	3.47145e-06
FAAP24	-0.621737	7.12803e-07	8.45897e-06
USP51	-0.620403	2.31504e-14	7.64752e-13
RTTN	-0.620171	2.10141e-05	0.000179035
CTSO	-0.620162	0.00409972	0.0179009
HIP1	-0.61862	1.23578e-08	2.01539e-07
ZC3H13	-0.617974	1.88642e-12	5.13037e-11
LRRC37B	-0.617156	0.00107567	0.00570677
AC098934.1	-0.615402	0.000189961	0.00127546
PDE3B	-0.614175	4.11662e-10	8.30649e-09
NPTXR	-0.614048	0.00576114	0.0236582
NDC80	-0.613569	0.00183948	0.00903938
GRK3	-0.61281	0.000121823	0.000854345
MCIDAS	-0.612511	0.000234371	0.00153849
TIMELESS	-0.612171	1.53558e-05	0.000134735
KIF15	-0.611791	0.000531651	0.00312212
ZNF548	-0.611646	1.01112e-05	9.28343e-05
ZNF441	-0.610048	0.00304426	0.0139061
MSC-AS1	-0.607738	0.000236457	0.00155061
TRERF1	-0.607602	0.00744826	0.0292782
CPNE2	-0.607359	8.00424e-09	1.34498e-07
TXNRD1	-0.607263	6.53454e-22	4.04828e-20
EID2B	-0.606691	0.00300529	0.0137442
CIC	-0.606113	6.43105e-15	2.25914e-13
AC125807.2	-0.605927	0.00403661	0.0176492
ADAM22	-0.60569	0.00213101	0.010242
ARMCX1	-0.605648	0.00043207	0.00261821
CARF	-0.603755	0.00144384	0.00734648
ARHGAP28	-0.603682	0.00171164	0.00848427
CUTC	-0.603282	1.13995e-05	0.000103487
PPIP5K1	-0.602838	6.56391e-08	9.6279e-07
SCRIB	-0.602293	7.13086e-11	1.61159e-09
ZNF784	-0.601579	0.0115617	0.0418037
ZNF260	-0.601443	4.29267e-10	8.63478e-09
COQ8A	-0.601208	8.02718e-09	1.3465e-07
PHF19	-0.601116	3.35763e-07	4.28623e-06
CENPJ	-0.600175	2.99709e-05	0.000246361
ABHD3	-0.600112	0.000138813	0.000963052
GATA2	-0.600081	0.00159951	0.00800416
CDCA3	-0.599769	0.00262548	0.012244
C12orf76	-0.599571	1.91223e-06	2.08432e-05
RBM43	-0.598713	0.000148471	0.00102383
FAM83D	-0.598149	0.00150176	0.00759142
VRK3	-0.597849	4.91692e-10	9.76885e-09
FGGY	-0.596045	0.000158961	0.00108727
PTPRJ	-0.595443	1.47135e-05	0.000129745
SLC43A2	-0.594925	0.00122896	0.00640438
ZNF346	-0.594302	8.98766e-11	1.99177e-09
MCC	-0.592914	9.10091e-13	2.58006e-11
DPY19L3	-0.592249	5.80155e-09	9.96437e-08
SCLY	-0.591276	0.00508091	0.0213394
SASS6	-0.59008	0.00218059	0.0104525
FBXO17	-0.589924	1.06991e-05	9.75396e-05
GJA3	-0.58882	0.000415671	0.00252911
PRUNE1	-0.588689	0.00075371	0.00422972
PAFAH1B3	-0.5886	3.80462e-07	4.79372e-06
CPNE1	-0.588418	1.00553e-10	2.21069e-09
BCHE	-0.587998	9.50651e-07	1.09596e-05
ROBO1	-0.587632	1.7725e-09	3.2425e-08
PCOLCE2	-0.58687	4.09086e-11	9.55734e-10
NFASC	-0.586063	0.00248771	0.0117028
ORC1	-0.585643	0.00124534	0.00647652
FAM117A	-0.585594	0.00168428	0.00837002
FBXL6	-0.585167	3.16961e-05	0.000259333
TRIM66	-0.584735	0.000741361	0.00417414
TRIM52	-0.584683	2.58888e-05	0.000215547
TMEM187	-0.584593	0.0121203	0.0433545
SLC39A10	-0.583026	0.00136921	0.0070128
CILK1	-0.582854	2.04993e-07	2.74519e-06
ZNF134	-0.582509	3.30826e-08	5.07118e-07
ZNF148	-0.582359	1.19315e-13	3.68412e-12
NUDT13	-0.580231	0.00879555	0.0336599
FAM117B	-0.579742	0.000114053	0.000806566
FOXN3	-0.579253	0.00487272	0.0206123
RBSN	-0.579187	3.09035e-06	3.19941e-05
HMGB1P6	-0.578664	7.87183e-08	1.13743e-06
CEP350	-0.577329	2.72729e-07	3.54456e-06
KLHL7-DT	-0.575963	0.000102153	0.000733373
ENSG00000270246.2	-0.575791	0.000303381	0.00191812
DIAPH3	-0.574123	0.000326458	0.00204219
POLA2	-0.57285	0.000965209	0.00521492
CYP2J2	-0.572613	0.000989799	0.0053152
GINS2	-0.572597	0.00410151	0.0179046
GAPDH	-0.572149	5.86758e-16	2.33152e-14
KNTC1	-0.571677	3.74034e-05	0.0003007
GAB1	-0.571659	4.99567e-05	0.000387174
TUB	-0.570201	2.21395e-11	5.3051e-10
IRAK1BP1	-0.569284	0.000499462	0.00296633
DBP	-0.568906	0.0114851	0.0416093
GPX8	-0.567926	2.524e-08	3.96619e-07
AC009113.1	-0.56584	0.00957964	0.0360837
UBE2V2	-0.564865	7.22243e-13	2.07478e-11
CBFA2T2	-0.56418	1.48903e-07	2.04489e-06
AL034376.1	-0.562787	0.00675574	0.0270202
HMBOX1	-0.562329	0.000173763	0.00117566
ULK1	-0.561141	5.16298e-07	6.32021e-06
ZNF354C	-0.561118	1.41413e-06	1.57776e-05
PARP11	-0.560811	1.05142e-05	9.61703e-05
HIPK2	-0.560534	0.000238723	0.00156388
CANX	-0.559618	4.65067e-15	1.64865e-13
IFT81	-0.55943	3.40448e-05	0.000276103
POLE	-0.55939	2.25104e-07	2.97748e-06
ZNF780A	-0.559263	2.20646e-06	2.36776e-05
AC091057.1	-0.559149	9.41066e-05	0.000680395
CNOT3	-0.558826	1.34345e-10	2.91397e-09
ZNF480	-0.558653	0.00320556	0.0145469
SNRPA	-0.557944	4.85632e-12	1.26742e-10
QPCTL	-0.557631	2.74752e-07	3.56846e-06
GRAMD1A	-0.557125	3.85672e-09	6.77406e-08
HIPK1	-0.556191	6.35968e-10	1.24692e-08
ZNF678	-0.55597	7.53523e-05	0.00055606
INTS9	-0.555822	5.16356e-05	0.000397959
NARS2	-0.555367	0.000109484	0.000778226
TYSND1	-0.555186	2.76079e-08	4.27934e-07
ZC2HC1A	-0.555107	5.38475e-05	0.000412547
LGR4	-0.555066	0.0002338	0.00153526
CYHR1	-0.55497	4.99264e-08	7.47009e-07
ZNF252P	-0.554331	3.24357e-06	3.35088e-05
NSD1	-0.554297	8.76247e-08	1.24936e-06
PLPPR2	-0.553752	7.91536e-09	1.33235e-07
POLD1	-0.552901	1.76424e-05	0.000152793
C5	-0.552676	0.00554483	0.0229248
VPS13B	-0.552195	4.41494e-08	6.66745e-07
ST3GAL3	-0.551796	0.000281935	0.00180132
ZC3H3	-0.551753	1.06262e-05	9.70119e-05
FAM72B	-0.55077	0.00429507	0.0185409
ELP4	-0.549054	0.00208598	0.0100645
ZSCAN5A	-0.547674	0.00129176	0.0066654
TTLL4	-0.547651	2.77393e-15	1.01489e-13
NCAPD2	-0.546134	0.000518866	0.00306017
GLDC	-0.545639	1.05718e-05	9.66058e-05
RHPN1-AS1	-0.544886	0.00984753	0.0369135
ENTPD1	-0.54275	7.80863e-07	9.18794e-06
ENSG00000267427.1	-0.542701	4.33589e-10	8.70364e-09
PPP5C	-0.54255	2.07592e-07	2.77616e-06
SEPTIN11	-0.5419	2.76728e-16	1.13207e-14
DDX12P	-0.541791	0.00546343	0.022642
FNBP1	-0.541453	1.45998e-08	2.35333e-07
PHF21B	-0.541307	4.88863e-05	0.000379789
ESRP1	-0.540585	6.96432e-07	8.28497e-06
AC018647.2	-0.539498	0.00115337	0.00605384
NUCKS1	-0.538889	1.66321e-06	1.83142e-05
SGO1	-0.538675	0.00279224	0.0129223
MIR621	-0.537828	0.00492449	0.0207996
BUB1B	-0.537665	0.00373227	0.0165388
FLRT3	-0.536352	0.00785166	0.0306588
TBC1D9B	-0.536095	5.22841e-13	1.5338e-11
ZNF623	-0.536067	3.49521e-06	3.58323e-05
PRR12	-0.534441	1.09484e-10	2.40159e-09
ZNF180	-0.534383	0.000284187	0.00181272
MMACHC	-0.533848	6.19431e-07	7.442e-06
HIGD2A	-0.5326	3.6491e-05	0.000294097
TTC3	-0.531692	0.000107585	0.000767825
EGF	-0.531524	0.0121573	0.0434628
AFAP1L1	-0.531373	6.5142e-14	2.07077e-12
RMND5B	-0.530828	6.75148e-05	0.00050489
GUCY1A2	-0.530737	0.000539337	0.00316342
TESK2	-0.530619	0.000323963	0.00202971
IDI1	-0.530573	3.45049e-07	4.39518e-06
IGSF11	-0.530307	0.00681658	0.0272256
GYS1	-0.530087	1.93634e-16	8.00586e-15
MTMR4	-0.529707	2.46643e-05	0.000206416
DYRK1B	-0.529673	0.000239647	0.00156887
MZF1	-0.529615	7.44335e-05	0.000550263
KIF14	-0.528767	0.00143535	0.00730712
HECA	-0.528497	0.000211488	0.00140348
ZNF302	-0.528344	1.92856e-06	2.0974e-05
SQSTM1	-0.528302	1.35249e-07	1.87731e-06
INPP4B	-0.527272	5.60593e-10	1.1036e-08
RPL13AP5	-0.527238	0.00118363	0.00619149
ZNF773	-0.526279	0.00955945	0.0360356
RAD9B	-0.525783	0.0115461	0.0417568
MYBL2	-0.52561	0.00566892	0.0233608
PHF20L1	-0.524661	1.30712e-12	3.64171e-11
P2RX7	-0.524081	1.66834e-07	2.26704e-06
QPCT	-0.52377	1.32826e-12	3.6953e-11
TRMT9B	-0.523501	0.00821657	0.03184
GGA2	-0.523429	8.88908e-11	1.9767e-09
BICC1	-0.523303	0.0004849	0.00288869
ADCY7	-0.522147	0.00275704	0.0127838
GOLGA8A	-0.521915	0.0111741	0.0407059
ACSS1	-0.521823	2.51643e-12	6.7491e-11
ANP32E	-0.521684	0.000150944	0.00103867
INTU	-0.521624	0.00183588	0.00902626
RWDD2B	-0.521264	1.26039e-05	0.000113097
KBTBD7	-0.520829	0.00356474	0.0158978
VIRMA	-0.520752	6.53851e-11	1.4829e-09
DHFR	-0.519657	0.00152684	0.00769011
ZNF695	-0.519469	0.00896153	0.0342208
AFG1L	-0.519	0.00500152	0.0210561
HAGLR	-0.518709	2.87014e-10	5.97797e-09
ENSG00000257742.1	-0.517395	9.27127e-05	0.000671068
ASB13	-0.516979	5.07242e-07	6.22134e-06
RNMT	-0.516914	1.07494e-08	1.77397e-07
ENSG00000140181.10	-0.51683	0.00232594	0.0110356
NDC1	-0.516741	9.36057e-09	1.5527e-07
UNG	-0.515704	0.00152513	0.00768348
CDC25B	-0.515621	1.02237e-12	2.87316e-11
MIR3142HG	-0.51514	0.00150594	0.00761056
GPATCH1	-0.514494	6.55013e-05	0.000491729
FOXD2-AS1	-0.514053	0.00734688	0.0289677
GPSM2	-0.51392	0.000225214	0.00148441
MAD2L1	-0.51377	0.00711605	0.0281664
KIF24	-0.512625	0.0059003	0.0241428
PPIP5K2	-0.512193	8.27282e-12	2.09697e-10
ZNF250	-0.510049	0.0129425	0.0457888
RIMKLB	-0.50994	0.000134907	0.000938301
EID2	-0.509899	6.79966e-05	0.000508092
TSPAN15	-0.509727	0.00219017	0.0104915
IRX3	-0.509644	0.00660288	0.0265141
MRTFB	-0.509224	2.6579e-06	2.79801e-05
TSEN34	-0.509135	1.66822e-12	4.58843e-11
EIF4EBP2	-0.509067	6.69978e-09	1.14061e-07
PCNA	-0.508726	0.00106448	0.00565359
POLA1	-0.508144	0.000508108	0.00300779
CNPY4	-0.508027	7.73021e-05	0.000568867
AC027031.2	-0.507104	0.00436599	0.0187843
BTBD3	-0.506174	2.75998e-07	3.58224e-06
C8orf82	-0.506136	4.10962e-07	5.16125e-06
PTAR1	-0.506023	1.26895e-05	0.000113655
ROPN1B	-0.505752	5.00383e-05	0.000387652
SPAG5	-0.505453	0.0028495	0.0131371
ZNF211	-0.505018	0.00158433	0.00794253
MTERF3	-0.503951	1.91108e-05	0.000164263
EFR3A	-0.503819	1.53645e-13	4.71414e-12
PCSK1N	-0.503815	8.56271e-06	7.975e-05
TRIM28	-0.503691	9.49968e-14	2.98072e-12
DAG1	-0.503674	1.47459e-07	2.02793e-06
SLC29A2	-0.503606	0.00464534	0.0197886
ZNF138	-0.503494	0.000726967	0.0041098
SLC18A2	-0.503302	0.000452679	0.00272267
ENSG00000152022.7	-0.502946	4.391e-06	4.40339e-05
TSPEAR-AS2	-0.5028	0.000280773	0.00179449
DERA	-0.502787	4.16899e-06	4.19953e-05
TTF2	-0.502744	2.46032e-06	2.60985e-05
MTFR1	-0.502054	6.50683e-13	1.89166e-11
BRD8	-0.501001	0.000243273	0.00158886
FMR1	-0.499756	8.26043e-06	7.72314e-05
SPDYE3	-0.499412	0.00152323	0.0076759
ZNF765	-0.49888	0.00086339	0.00474009
C19orf48	-0.497303	1.60198e-07	2.18606e-06
MORN1	-0.497296	0.00379173	0.0167446
GNAZ	-0.497215	0.000419678	0.00255189
ZNF619	-0.496938	0.00882131	0.0337451
AC010186.3	-0.496317	0.00224793	0.0107047
MRPS12	-0.496005	8.90672e-11	1.97835e-09
ZNF324B	-0.495995	0.00481701	0.0204078
COL6A2	-0.495302	2.11119e-05	0.000179711
ADCK1	-0.495013	0.00270195	0.0125554
SKP2	-0.494528	0.00144529	0.00735194
DTL	-0.494463	0.00735363	0.0289885
FAM216A	-0.49385	0.0031205	0.0142048
CCSAP	-0.493628	6.52498e-05	0.00049034
FAF2	-0.49258	8.34146e-15	2.90393e-13
CENPK	-0.492269	0.00985474	0.0369334
JHY	-0.491827	0.0125022	0.0445152
ATR	-0.491774	5.01966e-07	6.17224e-06
UBA2	-0.491678	1.05847e-14	3.65861e-13
DLGAP5	-0.491635	0.00227349	0.0108105
THNSL1	-0.491401	0.000819815	0.0045252
ITGA1	-0.490741	0.000202381	0.00134951
INSR	-0.49052	0.00018849	0.0012669
STOX2	-0.490423	1.5124e-05	0.000133002
TMEM117	-0.490334	0.000421157	0.00255928
ENSG00000257151.1	-0.490283	0.0021987	0.0105194
SLC25A36	-0.490166	3.9346e-12	1.03522e-10
ZNF362	-0.489929	0.00049497	0.00294416
RIMS3	-0.489781	0.00262689	0.0122477
ERC1	-0.48975	3.79038e-06	3.85216e-05
OIP5-AS1	-0.489694	0.000800704	0.00443867
ZNF568	-0.489107	0.000801374	0.00444041
SCMH1	-0.488835	1.59015e-07	2.17144e-06
FANCD2	-0.488814	0.00104027	0.00553827
PYCR3	-0.488052	8.67347e-10	1.66193e-08
SPC25	-0.488038	0.0125179	0.0445631
S100A11	-0.487635	5.29696e-05	0.000406624
ATAD5	-0.487492	0.0051735	0.0216719
UBE2T	-0.486998	0.0125539	0.0446666
USP13	-0.486238	2.96005e-05	0.000243523
AURKB	-0.486047	0.00371749	0.0164956
NET1	-0.485826	0.00399574	0.017506
KDM7A-DT	-0.4857	0.00390751	0.0171854
AC007620.2	-0.48528	8.90911e-05	0.000647756
FAIM	-0.485075	0.000711489	0.00403264
POLD3	-0.484797	0.0123965	0.0442119
CASD1	-0.484593	5.05737e-06	5.00089e-05
BBX	-0.484542	8.23227e-05	0.000602839
SMCHD1	-0.484428	1.26559e-06	1.42349e-05
TCFL5	-0.484305	1.6178e-07	2.20301e-06
TROAP	-0.483431	0.00137788	0.00705161
PRIM1	-0.48188	0.0133115	0.0468757
ZNF517	-0.481711	0.00142236	0.00724671
ME1	-0.481289	8.62688e-07	1.00471e-05
USP33	-0.481275	3.75721e-07	4.74942e-06
EEFSEC	-0.480637	0.00184326	0.00905105
PRPF31	-0.480357	4.67621e-07	5.80553e-06
SNRK	-0.480328	1.29908e-06	1.45947e-05
CHD3	-0.48017	1.48092e-05	0.000130529
AC092368.3	-0.480109	0.0125971	0.0447793
HYI	-0.479792	0.011964	0.0429698
OLMALINC	-0.479527	0.0133023	0.0468566
CCDC167	-0.479378	4.49877e-05	0.000353467
LPCAT4	-0.478731	0.000300203	0.0019005
KANSL1L	-0.475867	2.26489e-06	2.42644e-05
EEF2K	-0.475768	7.44544e-10	1.44809e-08
CPSF1	-0.475691	2.59922e-09	4.67546e-08
MAP3K3	-0.475673	8.16518e-06	7.64617e-05
AL031282.1	-0.475645	0.0139194	0.0487322
TRIM52-AS1	-0.475351	0.00324645	0.0146947
THOC3	-0.474964	1.00321e-07	1.42099e-06
NCAPD3	-0.474548	0.00900271	0.0343621
KIAA1143	-0.474133	4.67766e-07	5.80553e-06
ENSG00000269996.1	-0.474046	5.35513e-07	6.5268e-06
STAT5B	-0.472792	9.2752e-09	1.53986e-07
[truncated: 3,579 more rows]

## Sheet: Table D
MITF-KO vs. WT
Gene	Log2FC	padj
MME	-10.6927	1.47e-26
SLC12A7	-8.85595	2.02e-15
MLPH	-8.66913	3.69e-12
HDAC9	-7.47051	0.00316437
KLF8	-5.68161	-5.68161
PMEL	-5.58194	0.000173372
SLC16A6	-5.54838	7.64e-05
GLB1L3	-5.46043	0.00202756
NF2	-5.40113	0.00734081
TYRP1	-5.25145	0.00015982
TFAP2-KO vs. WT
Gene	Log2FC	padj
MME	1.78138	3.11802e-25
SLC12A7	1.5961	3.05112e-40
MLPH	0.173299	0.000165489
HDAC9	0.230827	0.6064
KLF8	1.82882	9.84579e-20
PMEL	-0.133352	0.0402
SLC16A6	0.674441	0.0426283
GLB1L3	2.89975	5.42217e-06
NF2	0.0722258	0.3633
TYRP1	-0.190643	0.3545
